# Supplementary material for: Transcriptomic Insights into Benzenamine Effects on the Development, Aflatoxin Biosynthesis, and Virulence of Aspergillus flavus
Source: Toxins (Basel). 2019 Jan 27;11(2):70. doi: 10.3390/toxins11020070 (PMC6410012; doi:10.3390/toxins11020070)
Supplement: Supplementary file 1 [file toxins-11-00070-s001.zip]

Archive with 3 entries (2 files):
- toxins-426585-SI/
- toxins-426585-SI/final-supplementary (toxins-426585).docx
- toxins-426585-SI/Table S4.xlsx
