# Supplementary material for: Transcriptomic Insights into Benzenamine Effects on the Development, Aflatoxin Biosynthesis, and Virulence of Aspergillus flavus
Source: Toxins (Basel). 2019 Jan 27;11(2):70. doi: 10.3390/toxins11020070 (PMC6410012; doi:10.3390/toxins11020070)
Supplement: Supplementary file 1 [file toxins-11-00070-s001.zip › toxins-426585-SI/Table S4.xlsx]

## Sheet: Sheet1
Table S4 Summary of differentially expressed genes
CG, EG denoted the Aspergillus flavus in the absence and presence of benzenamine, respectively.
ID	foldchange (EG/CG)	log2(EG/CG)	pvalue	changes
TRINITY_DN10004_c0_g1	0.325614	-1.61877	0.0036625	down
TRINITY_DN10013_c0_g1	7.04404	2.8164	0.000283981	up
TRINITY_DN10015_c0_g1	2.13279	1.09274	0.00460237	up
TRINITY_DN10016_c0_g1	7.97185	2.99491	1.37273e-06	up
TRINITY_DN10018_c0_g1	0.189623	-2.3988	5.82329e-07	down
TRINITY_DN10019_c0_g3	0.273756	-1.86904	0.00139173	down
TRINITY_DN10021_c0_g1	0.1497	-2.73986	0.00115508	down
TRINITY_DN10024_c0_g1	14.8975	3.897	1.04845e-11	up
TRINITY_DN10025_c0_g1	2.60769	1.38277	0.00158315	up
TRINITY_DN10026_c0_g1	2.9146	1.5433	0.0320026	up
TRINITY_DN10031_c0_g1	2.93824	1.55495	0.0183954	up
TRINITY_DN10032_c0_g2	0.038431	-4.70159	0.00710298	down
TRINITY_DN10034_c1_g1	2.92927	1.55054	0.000199834	up
TRINITY_DN10035_c1_g1	0.429349	-1.21978	0.00681762	down
TRINITY_DN10041_c0_g1	4.35764	2.12355	5.25936e-07	up
TRINITY_DN10044_c0_g1	9.83738	3.29827	1.14615e-07	up
TRINITY_DN10046_c0_g1	0.262993	-1.9269	0.00022828	down
TRINITY_DN10048_c0_g2	2.55925	1.35572	0.000152552	up
TRINITY_DN10048_c0_g3	0.344142	-1.53893	8.67384e-05	down
TRINITY_DN10049_c1_g1	0.267802	-1.90076	4.64587e-05	down
TRINITY_DN10059_c0_g1	0.336533	-1.57118	0.00065098	down
TRINITY_DN10060_c0_g1	0.260749	-1.93927	3.5035e-05	down
TRINITY_DN10063_c0_g1	2.56651	1.35981	0.00527844	up
TRINITY_DN10063_c0_g2	3.60022	1.84809	0.000297009	up
TRINITY_DN10063_c0_g3	4.91133	2.29612	0.00738147	up
TRINITY_DN10064_c0_g1	0.0997845	-3.32504	0.000617647	down
TRINITY_DN10064_c0_g2	2.00012	1.00009	0.00254209	up
TRINITY_DN10065_c0_g1	0.457693	-1.12755	0.00319317	down
TRINITY_DN10067_c0_g1	2.55137	1.35127	0.00148871	up
TRINITY_DN10067_c0_g2	3.06836	1.61747	0.000308986	up
TRINITY_DN10069_c0_g1	0.0391787	-4.67379	3.83359e-06	down
TRINITY_DN1007_c0_g1	0.213123	-2.23024	1.3912e-05	down
TRINITY_DN10071_c0_g1	0.339024	-1.56054	0.00631081	down
TRINITY_DN10072_c0_g1	0.390152	-1.35789	0.0359656	down
TRINITY_DN10074_c0_g1	0.033533	-4.89827	1.84268e-06	down
TRINITY_DN10076_c0_g1	5.77264	2.52923	3.54794e-10	up
TRINITY_DN10077_c0_g1	4.79243	2.26076	0.00560552	up
TRINITY_DN10079_c0_g1	0.147985	-2.75648	2.72548e-05	down
TRINITY_DN10083_c0_g1	0.387287	-1.36852	0.000366481	down
TRINITY_DN10084_c0_g1	0.0172551	-5.85683	6.32038e-10	down
TRINITY_DN10085_c0_g1	48.078	5.58731	0.00946581	up
TRINITY_DN10087_c0_g1	0.131674	-2.92495	0.000708462	down
TRINITY_DN10088_c0_g1	0.0270262	-5.2095	1.13489e-09	down
TRINITY_DN10089_c0_g1	0.207193	-2.27096	0.000441884	down
TRINITY_DN10092_c0_g1	0.403163	-1.31056	0.0172746	down
TRINITY_DN10094_c0_g1	0.446864	-1.16209	0.043196	down
TRINITY_DN10095_c0_g1	0.0224657	-5.47613	0.0271248	down
TRINITY_DN10098_c0_g1	7.57882	2.92197	0.00153488	up
TRINITY_DN10100_c0_g2	2.08471	1.05984	0.00222884	up
TRINITY_DN10101_c0_g1	5.46185	2.44939	0.00932604	up
TRINITY_DN10109_c0_g1	0.412603	-1.27717	0.0486659	down
TRINITY_DN10111_c0_g1	5.45514	2.44762	0.00134157	up
TRINITY_DN10113_c0_g1	0.449974	-1.15209	0.021481	down
TRINITY_DN10114_c0_g1	5.09162	2.34812	0.00300149	up
TRINITY_DN10115_c0_g1	5.34717	2.41877	0.000302084	up
TRINITY_DN10118_c1_g1	3.61861	1.85544	7.92265e-05	up
TRINITY_DN10119_c0_g1	0.433492	-1.20592	0.00227855	down
TRINITY_DN10121_c0_g1	2.36612	1.24252	0.0481041	up
TRINITY_DN10122_c0_g1	0.404946	-1.3042	0.0120613	down
TRINITY_DN10123_c0_g1	0.26827	-1.89824	1.36823e-06	down
TRINITY_DN10124_c0_g1	2.54388	1.34703	0.000608869	up
TRINITY_DN10129_c0_g1	12.668	3.66312	3.50198e-05	up
TRINITY_DN10130_c0_g1	6.15983	2.62289	4.95148e-10	up
TRINITY_DN10131_c0_g1	0.317743	-1.65407	0.00510156	down
TRINITY_DN10132_c0_g1	3.01184	1.59065	3.97298e-06	up
TRINITY_DN10134_c0_g1	7.60733	2.92739	0.0333089	up
TRINITY_DN10135_c0_g1	2.58077	1.3678	0.000293731	up
TRINITY_DN10137_c0_g1	10.7719	3.4292	4.41221e-14	up
TRINITY_DN10138_c0_g2	0.0985421	-3.34312	0.000305505	down
TRINITY_DN10140_c1_g1	0.422109	-1.24431	0.0139913	down
TRINITY_DN10141_c0_g1	2.53476	1.34185	0.043768	up
TRINITY_DN10142_c0_g1	0.253715	-1.97872	3.54385e-06	down
TRINITY_DN10143_c0_g1	0.122247	-3.03213	5.46883e-09	down
TRINITY_DN10144_c0_g1	0.185772	-2.42839	2.62591e-05	down
TRINITY_DN10147_c0_g1	12.2141	3.61048	5.76002e-11	up
TRINITY_DN10150_c1_g1	0.322268	-1.63367	5.45071e-06	down
TRINITY_DN10151_c0_g1	0.180141	-2.4728	0.0137157	down
TRINITY_DN10151_c0_g2	0.0106622	-6.55135	1.55844e-05	down
TRINITY_DN10153_c0_g1	0.116447	-3.10225	0.012594	down
TRINITY_DN10155_c0_g1	2.25883	1.17557	0.000422752	up
TRINITY_DN10155_c1_g1	2.75972	1.46452	6.35742e-05	up
TRINITY_DN10156_c0_g1	2.09849	1.06935	0.00197162	up
TRINITY_DN10160_c0_g1	168.215	7.39416	4.30992e-40	up
TRINITY_DN10161_c1_g2	0.0869513	-3.52365	0.0475379	down
TRINITY_DN10164_c0_g1	0.0647943	-3.94799	2.79221e-19	down
TRINITY_DN10165_c0_g1	0.215298	-2.21559	2.00197e-07	down
TRINITY_DN10167_c0_g1	0.274554	-1.86484	0.016835	down
TRINITY_DN10170_c0_g2	2.58836	1.37204	0.000339454	up
TRINITY_DN10173_c0_g1	5.73261	2.51919	0.0466685	up
TRINITY_DN10173_c1_g1	4.39897	2.13717	0.000117118	up
TRINITY_DN10174_c0_g1	0.471949	-1.0833	0.0399026	down
TRINITY_DN10174_c0_g2	0.441159	-1.18063	0.0156525	down
TRINITY_DN10174_c0_g3	0.462169	-1.11351	0.0245526	down
TRINITY_DN10175_c0_g2	0.145788	-2.77805	0.0153909	down
TRINITY_DN10176_c0_g1	0.0343714	-4.86265	5.95744e-26	down
TRINITY_DN10179_c0_g1	7.62592	2.93091	1.29502e-13	up
TRINITY_DN10180_c0_g1	0.0295841	-5.07904	4.09267e-17	down
TRINITY_DN10181_c0_g1	0.468079	-1.09518	0.00968484	down
TRINITY_DN10182_c0_g1	0.430337	-1.21646	0.00760069	down
TRINITY_DN10184_c1_g1	3.73571	1.90138	0.000758137	up
TRINITY_DN10184_c1_g2	8.85126	3.14588	1.62741e-10	up
TRINITY_DN10189_c0_g1	0.304962	-1.7133	0.00015457	down
TRINITY_DN10190_c0_g1	11.1061	3.47328	0.0168491	up
TRINITY_DN10190_c0_g4	0.251826	-1.9895	9.90024e-08	down
TRINITY_DN10191_c0_g1	0.197564	-2.33961	0.0154448	down
TRINITY_DN10192_c0_g1	4.50905	2.17282	0.00251566	up
TRINITY_DN10195_c0_g1	0.402395	-1.31332	0.00113602	down
TRINITY_DN10196_c0_g1	0.177471	-2.49434	0.000192841	down
TRINITY_DN10196_c0_g2	2.03144	1.0225	0.0414324	up
TRINITY_DN10197_c0_g2	0.0109604	-6.51155	3.16438e-45	down
TRINITY_DN10200_c0_g1	119.762	6.90402	3.88079e-50	up
TRINITY_DN10201_c0_g1	2.18371	1.12678	0.00218381	up
TRINITY_DN10203_c0_g2	7.91037	2.98374	0.038479	up
TRINITY_DN10209_c0_g1	0.172583	-2.53463	0.000716591	down
TRINITY_DN10212_c0_g2	0.104687	-3.25585	0.012312	down
TRINITY_DN10220_c0_g1	0.0568764	-4.13603	0.00196955	down
TRINITY_DN10225_c0_g1	5.17113	2.37048	1.23756e-08	up
TRINITY_DN10230_c0_g1	0.336467	-1.57146	0.016605	down
TRINITY_DN10231_c0_g1	0.00451324	-7.79162	9.45273e-12	down
TRINITY_DN10233_c0_g2	10.1529	3.34383	1.91032e-10	up
TRINITY_DN10236_c0_g1	0.443622	-1.1726	0.00606793	down
TRINITY_DN10239_c0_g2	4.49845	2.16943	1.25019e-05	up
TRINITY_DN10240_c0_g1	3.78879	1.92174	1.16948e-05	up
TRINITY_DN10241_c0_g1	0.33016	-1.59876	0.00299742	down
TRINITY_DN10241_c0_g2	0.180028	-2.47371	0.00348791	down
TRINITY_DN10241_c0_g5	0.28991	-1.78632	0.00196163	down
TRINITY_DN10244_c0_g2	207.99	7.70037	0.00310212	up
TRINITY_DN10246_c0_g1	0.0862894	-3.53467	4.1251e-06	down
TRINITY_DN10248_c0_g1	0.10581	-3.24045	1.9798e-08	down
TRINITY_DN10250_c0_g1	0.175488	-2.51056	7.16112e-05	down
TRINITY_DN10252_c1_g1	4.26359	2.09207	0.000225673	up
TRINITY_DN10258_c0_g2	5.00557	2.32353	5.84601e-05	up
TRINITY_DN10263_c0_g1	0.183003	-2.45006	0.0265365	down
TRINITY_DN10266_c0_g2	0.263538	-1.92392	0.00174248	down
TRINITY_DN10267_c0_g1	3.02674	1.59776	0.000324529	up
TRINITY_DN10267_c1_g1	2.00678	1.00488	0.0357605	up
TRINITY_DN10268_c0_g1	0.181303	-2.46353	1.49929e-06	down
TRINITY_DN10269_c0_g2	3.29207	1.719	1.74263e-05	up
TRINITY_DN10272_c0_g1	0.376263	-1.41019	0.00188556	down
TRINITY_DN10274_c0_g1	0.341975	-1.54804	0.0125719	down
TRINITY_DN10275_c0_g1	76.5797	6.25889	4.40313e-17	up
TRINITY_DN10276_c1_g2	0.338689	-1.56197	0.0482571	down
TRINITY_DN10278_c0_g1	2.98619	1.57831	0.000209283	up
TRINITY_DN10280_c0_g1	7.58865	2.92384	1.62813e-12	up
TRINITY_DN10283_c0_g1	0.390158	-1.35787	8.09277e-05	down
TRINITY_DN10287_c1_g1	4.72109	2.23912	1.75552e-09	up
TRINITY_DN10289_c0_g1	0.14668	-2.76926	0.0288863	down
TRINITY_DN10290_c0_g1	0.335892	-1.57393	0.00778117	down
TRINITY_DN10291_c0_g1	0.297273	-1.75014	0.0131504	down
TRINITY_DN10291_c1_g1	2.14078	1.09814	0.0039076	up
TRINITY_DN10292_c0_g1	0.104576	-3.25737	0.00501739	down
TRINITY_DN10297_c0_g1	2.50779	1.32641	0.0118241	up
TRINITY_DN10299_c0_g1	0.0406216	-4.62161	1.5964e-16	down
TRINITY_DN10300_c0_g1	0.195209	-2.35691	4.92061e-08	down
TRINITY_DN10303_c0_g1	0.0925323	-3.4339	0.000604726	down
TRINITY_DN10304_c0_g1	5.91187	2.56361	0.00105659	up
TRINITY_DN10305_c0_g1	0.117115	-3.094	0.0227944	down
TRINITY_DN10305_c0_g2	0.252602	-1.98506	1.53825e-07	down
TRINITY_DN10305_c0_g3	0.229482	-2.12355	0.00136565	down
TRINITY_DN10306_c0_g1	0.281826	-1.82712	0.000703988	down
TRINITY_DN10307_c1_g1	0.226566	-2.142	0.000125409	down
TRINITY_DN10310_c0_g1	66.9619	6.06527	1.26922e-52	up
TRINITY_DN10313_c0_g2	397.368	8.63433	1.09963e-71	up
TRINITY_DN10317_c0_g1	10.6407	3.41152	0.00499354	up
TRINITY_DN10322_c0_g1	0.221163	-2.17682	0.032327	down
TRINITY_DN10328_c0_g1	4.84495	2.27648	0.00206426	up
TRINITY_DN10329_c0_g2	0.111411	-3.16603	6.96719e-07	down
TRINITY_DN10330_c0_g1	0.203204	-2.299	0.0222795	down
TRINITY_DN10335_c0_g1	0.426306	-1.23004	0.0133284	down
TRINITY_DN10337_c0_g1	11.8437	3.56605	0.00325774	up
TRINITY_DN10338_c0_g2	0.307274	-1.7024	0.0147934	down
TRINITY_DN10342_c0_g1	2.43694	1.28507	0.000449772	up
TRINITY_DN10342_c0_g2	12.3386	3.6251	3.21166e-08	up
TRINITY_DN10344_c0_g1	0.294588	-1.76323	0.00914754	down
TRINITY_DN10346_c0_g2	2.59178	1.37394	0.00054291	up
TRINITY_DN10352_c0_g1	2.16786	1.11627	0.00668961	up
TRINITY_DN10356_c0_g1	3.52315	1.81686	0.00847535	up
TRINITY_DN10360_c0_g1	0.203241	-2.29874	0.0119994	down
TRINITY_DN10362_c0_g1	0.248207	-2.01038	2.89276e-05	down
TRINITY_DN10363_c0_g1	0.4669	-1.09881	0.000238042	down
TRINITY_DN10364_c0_g1	0.327566	-1.61014	0.000286154	down
TRINITY_DN10368_c0_g1	0.411155	-1.28224	0.0138259	down
TRINITY_DN10368_c0_g2	0.401642	-1.31602	0.0141982	down
TRINITY_DN10369_c0_g2	0.364558	-1.45578	0.00228347	down
TRINITY_DN10373_c0_g1	0.329919	-1.59982	0.0137318	down
TRINITY_DN10374_c1_g1	2.11886	1.08329	0.0477863	up
TRINITY_DN10375_c0_g1	0.449813	-1.1526	0.0302108	down
TRINITY_DN10376_c0_g2	0.205233	-2.28466	0.0333662	down
TRINITY_DN10378_c1_g1	0.448522	-1.15675	0.0112109	down
TRINITY_DN10379_c0_g1	8.66564	3.11531	7.57919e-07	up
TRINITY_DN10380_c0_g1	0.320148	-1.64319	0.0137402	down
TRINITY_DN10381_c0_g1	0.0760112	-3.71764	5.7192e-08	down
TRINITY_DN10382_c0_g1	5.02739	2.32981	2.3522e-08	up
TRINITY_DN10384_c0_g1	2.92528	1.54858	8.82236e-06	up
TRINITY_DN10386_c0_g1	23.4763	4.55313	1.85408e-31	up
TRINITY_DN10388_c0_g1	0.184147	-2.44107	0.000236101	down
TRINITY_DN10392_c0_g1	0.274176	-1.86683	0.0381728	down
TRINITY_DN10393_c0_g2	0.318056	-1.65265	0.00235468	down
TRINITY_DN10394_c0_g1	3.72701	1.89802	1.44469e-06	up
TRINITY_DN10394_c1_g1	2.38475	1.25384	0.0174924	up
TRINITY_DN10397_c0_g2	0.451185	-1.14821	0.0162132	down
TRINITY_DN10401_c0_g3	4.78916	2.25977	0.00128364	up
TRINITY_DN10407_c0_g1	0.347979	-1.52293	0.0118214	down
TRINITY_DN10408_c0_g1	0.412103	-1.27892	0.0145595	down
TRINITY_DN10409_c0_g1	3.14732	1.65412	0.0222824	up
TRINITY_DN10412_c0_g1	0.318277	-1.65164	0.0136183	down
TRINITY_DN10412_c0_g2	0.12311	-3.02199	5.5175e-12	down
TRINITY_DN10413_c0_g1	0.486131	-1.04058	0.00180482	down
TRINITY_DN10414_c0_g1	15.8327	3.98484	7.46286e-08	up
TRINITY_DN10418_c0_g1	0.367936	-1.44247	0.00111861	down
TRINITY_DN10423_c0_g1	2.71876	1.44295	0.0205005	up
TRINITY_DN10423_c0_g2	2.2012	1.13829	0.0313272	up
TRINITY_DN10424_c0_g1	3.51609	1.81397	1.98322e-05	up
TRINITY_DN10424_c0_g2	9.67935	3.27491	0.00595192	up
TRINITY_DN10425_c0_g1	0.0150878	-6.05047	1.4921e-19	down
TRINITY_DN10425_c0_g2	0.00513595	-7.60515	2.48101e-22	down
TRINITY_DN10426_c0_g1	0	#NUM!	1.15296e-27	down
TRINITY_DN10426_c1_g1	0.289358	-1.78907	0.00470727	down
TRINITY_DN10427_c0_g1	4.32061	2.11123	0.000191526	up
TRINITY_DN10430_c0_g1	4.43574	2.14917	0.0288047	up
TRINITY_DN10431_c1_g1	0.269426	-1.89204	5.80787e-06	down
TRINITY_DN10432_c0_g1	0.0668068	-3.90386	4.16187e-25	down
TRINITY_DN10433_c0_g1	2.44543	1.29009	0.00510706	up
TRINITY_DN10435_c0_g1	2.02157	1.01548	0.00380509	up
TRINITY_DN10436_c0_g1	5.68267	2.50657	0.000130293	up
TRINITY_DN10437_c0_g1	3.94364	1.97953	1.2095e-06	up
TRINITY_DN10440_c0_g1	0.290382	-1.78398	0.0263457	down
TRINITY_DN10444_c0_g1	2.35121	1.23341	0.00977363	up
TRINITY_DN10445_c0_g1	3.02959	1.59912	7.60652e-06	up
TRINITY_DN10446_c0_g2	4.63452	2.21242	0.00659037	up
TRINITY_DN10447_c0_g1	0.0404325	-4.62834	0.0181836	down
TRINITY_DN10451_c0_g1	0.136886	-2.86895	2.43765e-08	down
TRINITY_DN10451_c0_g2	0.147262	-2.76354	6.05916e-05	down
TRINITY_DN10452_c0_g1	0.40228	-1.31373	0.00678397	down
TRINITY_DN10454_c0_g1	2.1861	1.12836	0.0355094	up
TRINITY_DN10456_c0_g1	2.33971	1.22633	0.00696095	up
TRINITY_DN10457_c0_g1	0.136678	-2.87114	8.84746e-06	down
TRINITY_DN10458_c0_g1	0.304009	-1.71781	0.0269045	down
TRINITY_DN10458_c0_g2	0.0789268	-3.66334	0.000258604	down
TRINITY_DN10461_c1_g1	18.8287	4.23486	5.43663e-09	up
TRINITY_DN10463_c0_g1	9.99949	3.32185	0.000181588	up
TRINITY_DN10464_c0_g1	4.72107	2.23912	0.000223533	up
TRINITY_DN10464_c0_g2	4.65197	2.21784	0.00146796	up
TRINITY_DN10466_c0_g1	16.2392	4.02141	1.64518e-05	up
TRINITY_DN10470_c0_g1	4.7092	2.23548	9.9034e-08	up
TRINITY_DN10471_c0_g1	0.390999	-1.35476	0.0202876	down
TRINITY_DN10475_c0_g1	0.347867	-1.52339	0.0395662	down
TRINITY_DN10478_c0_g1	0.292677	-1.77262	0.0111723	down
TRINITY_DN10478_c1_g2	4.89504	2.29132	1.67997e-05	up
TRINITY_DN10479_c0_g1	2.46729	1.30293	0.000681284	up
TRINITY_DN10484_c0_g1	0.203155	-2.29934	0.0441358	down
TRINITY_DN10485_c0_g1	0.198187	-2.33506	0.000955461	down
TRINITY_DN10486_c0_g1	32.9773	5.0434	5.13525e-07	up
TRINITY_DN10487_c0_g1	2.30579	1.20526	0.000301165	up
TRINITY_DN10487_c0_g2	8.90606	3.15479	8.88933e-05	up
TRINITY_DN10491_c0_g1	2.72597	1.44677	0.0102176	up
TRINITY_DN10491_c0_g2	0.30322	-1.72156	0.000385434	down
TRINITY_DN10493_c0_g1	3.14128	1.65135	1.93722e-05	up
TRINITY_DN10494_c0_g1	0.401304	-1.31723	0.0104488	down
TRINITY_DN10495_c0_g1	2.26404	1.1789	0.00161942	up
TRINITY_DN10497_c0_g1	5.40623	2.43462	9.23708e-07	up
TRINITY_DN10499_c0_g1	4.45717	2.15613	1.42651e-06	up
TRINITY_DN10500_c0_g1	2.81081	1.49099	0.0115143	up
TRINITY_DN10501_c0_g1	0.275146	-1.86173	3.40444e-06	down
TRINITY_DN10505_c0_g1	6.22696	2.63853	3.81469e-07	up
TRINITY_DN10510_c0_g1	0.246716	-2.01908	0.00930817	down
TRINITY_DN10512_c0_g1	2.32738	1.21871	0.0266227	up
TRINITY_DN10517_c0_g1	0.168667	-2.56775	0.0213812	down
TRINITY_DN10518_c0_g1	0.000458422	-11.091	4.66527e-23	down
TRINITY_DN10522_c0_g1	10.8717	3.44251	3.06803e-06	up
TRINITY_DN10523_c0_g1	0.354	-1.49818	0.000120795	down
TRINITY_DN10524_c0_g1	0.0517213	-4.2731	6.96145e-09	down
TRINITY_DN10526_c0_g1	0.172315	-2.53688	1.98412e-08	down
TRINITY_DN10529_c0_g1	0.277722	-1.84829	0.000269199	down
TRINITY_DN10530_c0_g1	0.346589	-1.5287	4.31794e-05	down
TRINITY_DN10531_c0_g1	0.015174	-6.04226	2.3041e-12	down
TRINITY_DN10531_c0_g3	0.0120738	-6.37198	1.30469e-12	down
TRINITY_DN10532_c0_g1	0.0522871	-4.2574	1.54562e-21	down
TRINITY_DN10533_c0_g1	6.35703	2.66835	6.65905e-05	up
TRINITY_DN10538_c0_g1	2.282	1.1903	0.000233258	up
TRINITY_DN10544_c0_g2	0.0067289	-7.21541	2.58533e-40	down
TRINITY_DN10546_c0_g1	0.149833	-2.73857	5.73341e-05	down
TRINITY_DN10548_c0_g1	0.178344	-2.48726	0.0161911	down
TRINITY_DN10549_c0_g1	0.314947	-1.66682	0.00322308	down
TRINITY_DN10550_c0_g1	0.0400158	-4.64329	2.85515e-07	down
TRINITY_DN10554_c0_g1	0.253898	-1.97768	6.68873e-07	down
TRINITY_DN10555_c0_g1	0.196134	-2.35009	1.72922e-07	down
TRINITY_DN10556_c0_g1	0.419644	-1.25276	0.00411586	down
TRINITY_DN10559_c0_g1	2.66637	1.41488	0.00197744	up
TRINITY_DN10561_c0_g1	3.97374	1.9905	3.14622e-07	up
TRINITY_DN10565_c0_g1	0.07491	-3.7387	0.000830421	down
TRINITY_DN10566_c0_g1	0.303346	-1.72096	7.41133e-06	down
TRINITY_DN10567_c0_g1	3.33538	1.73785	7.35725e-06	up
TRINITY_DN10571_c0_g1	0.177966	-2.49033	1.78444e-08	down
TRINITY_DN10574_c0_g2	0.137947	-2.85781	0.000501529	down
TRINITY_DN10582_c0_g1	0.245665	-2.02524	1.01193e-07	down
TRINITY_DN10582_c0_g2	2.57005	1.3618	0.00476128	up
TRINITY_DN10583_c2_g1	2.04542	1.0324	0.00882444	up
TRINITY_DN10584_c0_g1	0.318124	-1.65234	0.0307406	down
TRINITY_DN10585_c0_g1	0.058829	-4.08733	1.64108e-07	down
TRINITY_DN10586_c1_g1	2.70845	1.43747	0.000374623	up
TRINITY_DN10588_c0_g1	0.222982	-2.165	0.026804	down
TRINITY_DN10590_c0_g1	0.174913	-2.51529	8.53702e-07	down
TRINITY_DN10595_c0_g1	0.259362	-1.94696	0.000739467	down
TRINITY_DN10596_c0_g1	0.140501	-2.83135	8.43115e-05	down
TRINITY_DN10597_c0_g1	0.0895792	-3.48069	1.31928e-05	down
TRINITY_DN10598_c0_g2	8.45476	3.07976	6.43901e-11	up
TRINITY_DN10601_c0_g1	4.0948	2.03379	1.4056e-05	up
TRINITY_DN10601_c0_g2	4.25039	2.08759	5.33124e-08	up
TRINITY_DN10601_c0_g3	2.2071	1.14215	0.00353601	up
TRINITY_DN10601_c0_g4	2.63661	1.39868	3.66592e-05	up
TRINITY_DN10603_c0_g1	0.116994	-3.0955	5.92686e-08	down
TRINITY_DN10604_c0_g1	3.96911	1.98881	0.000895377	up
TRINITY_DN10605_c0_g2	4.42563	2.14588	3.28167e-07	up
TRINITY_DN10608_c0_g2	0.29267	-1.77266	0.00564654	down
TRINITY_DN10611_c0_g1	0.0729459	-3.77703	1.11122e-10	down
TRINITY_DN10612_c0_g2	0.373357	-1.42137	0.00487753	down
TRINITY_DN10614_c0_g1	11.052	3.46623	1.52145e-07	up
TRINITY_DN10619_c0_g2	7.23557	2.85511	0.0170314	up
TRINITY_DN1062_c0_g1	0.344756	-1.53635	0.00675625	down
TRINITY_DN10621_c0_g1	0.165953	-2.59115	4.85527e-05	down
TRINITY_DN10629_c0_g1	0.450312	-1.151	0.00155914	down
TRINITY_DN1063_c0_g1	0.269747	-1.89032	0.0172554	down
TRINITY_DN10633_c0_g1	0	#NUM!	7.43437e-16	down
TRINITY_DN10633_c0_g2	0.0247942	-5.33385	7.58742e-07	down
TRINITY_DN10635_c0_g1	44.1451	5.46418	1.39578e-08	up
TRINITY_DN10637_c0_g1	0.324767	-1.62252	0.000187387	down
TRINITY_DN10638_c0_g1	2.25796	1.17502	0.0017528	up
TRINITY_DN10638_c0_g2	3.05852	1.61283	0.0352482	up
TRINITY_DN10639_c0_g1	3.71603	1.89376	0.00200455	up
TRINITY_DN10640_c0_g1	13.0481	3.70577	1.77775e-11	up
TRINITY_DN10640_c0_g2	2.86443	1.51825	0.00337725	up
TRINITY_DN10644_c0_g1	2.10326	1.07263	0.0126044	up
TRINITY_DN10644_c0_g2	2.45474	1.29557	0.0172425	up
TRINITY_DN10646_c1_g1	0.277302	-1.85047	0.0136213	down
TRINITY_DN10648_c0_g3	0.148924	-2.74735	0.0190005	down
TRINITY_DN10651_c0_g1	0.038698	-4.6916	8.45371e-22	down
TRINITY_DN10653_c0_g2	0.376944	-1.40758	0.00472071	down
TRINITY_DN10654_c0_g1	2.94043	1.55602	0.00128398	up
TRINITY_DN10659_c0_g1	0.379253	-1.39877	0.00649341	down
TRINITY_DN1066_c0_g1	0.0696844	-3.84302	0.00335944	down
TRINITY_DN10661_c0_g1	0.0672188	-3.89499	0.00288273	down
TRINITY_DN10661_c0_g2	0.000438414	-11.1554	7.94814e-73	down
TRINITY_DN10662_c0_g1	0.276103	-1.85672	0.00101505	down
TRINITY_DN10663_c0_g2	3.24807	1.69958	0.00354219	up
TRINITY_DN10664_c0_g1	0.478921	-1.06214	0.0478289	down
TRINITY_DN10666_c1_g1	0.497076	-1.00846	0.0208375	down
TRINITY_DN10668_c0_g1	0.345514	-1.53318	0.000142521	down
TRINITY_DN10671_c0_g1	2.75773	1.46348	4.39372e-05	up
TRINITY_DN10674_c0_g1	6.69389	2.74285	7.96158e-07	up
TRINITY_DN10676_c0_g1	6.95275	2.79758	0.00107032	up
TRINITY_DN10677_c0_g1	4.2084	2.07327	0.000530946	up
TRINITY_DN10678_c0_g1	0.0103487	-6.5944	3.24225e-18	down
TRINITY_DN10679_c0_g2	0.347687	-1.52414	0.000259344	down
TRINITY_DN10680_c0_g1	0.265933	-1.91086	4.59399e-05	down
TRINITY_DN10683_c0_g1	2.67495	1.41951	5.01369e-05	up
TRINITY_DN10684_c0_g1	0.360517	-1.47186	0.00328051	down
TRINITY_DN10685_c0_g1	0.289903	-1.78636	0.0118277	down
TRINITY_DN10686_c0_g1	28.8362	4.84981	1.10926e-18	up
TRINITY_DN10688_c0_g1	0.273863	-1.86847	4.36025e-05	down
TRINITY_DN10689_c0_g1	0.0772027	-3.69521	6.33413e-08	down
TRINITY_DN10693_c0_g1	3.66027	1.87195	2.8526e-06	up
TRINITY_DN10693_c0_g2	6.49708	2.69979	0.0344749	up
TRINITY_DN10694_c0_g1	2.18446	1.12728	0.00291412	up
TRINITY_DN10695_c0_g1	0.331253	-1.59399	0.00229956	down
TRINITY_DN10697_c0_g1	4.44966	2.15369	1.84511e-06	up
TRINITY_DN10698_c0_g2	0.280686	-1.83297	0.00563523	down
TRINITY_DN10699_c0_g1	0.0962985	-3.37634	3.70443e-09	down
TRINITY_DN1070_c0_g1	0.0931363	-3.42451	0.000307255	down
TRINITY_DN10702_c0_g1	0.035582	-4.81271	7.49797e-17	down
TRINITY_DN10703_c0_g1	7.76389	2.95678	8.5994e-06	up
TRINITY_DN10707_c0_g1	2.63273	1.39656	0.000338713	up
TRINITY_DN10708_c0_g1	0.0346889	-4.84938	1.46334e-15	down
TRINITY_DN10708_c1_g1	0.203935	-2.29382	0.00495715	down
TRINITY_DN10708_c1_g2	0.402992	-1.31118	0.0325463	down
TRINITY_DN10709_c0_g1	2.2076	1.14248	0.0166557	up
TRINITY_DN10711_c0_g1	0.338353	-1.5634	0.0391062	down
TRINITY_DN10717_c1_g1	0.394854	-1.34061	0.000442352	down
TRINITY_DN10720_c0_g1	0.284876	-1.81159	0.0136947	down
TRINITY_DN10721_c0_g1	2.60262	1.37997	0.0029605	up
TRINITY_DN10721_c1_g1	0.467837	-1.09592	0.000736557	down
TRINITY_DN10723_c0_g1	0.333632	-1.58367	0.0345305	down
TRINITY_DN10724_c0_g1	0.208669	-2.26071	0.000544524	down
TRINITY_DN10724_c0_g2	3.64245	1.86491	0.00049776	up
TRINITY_DN10724_c0_g3	0.00249098	-8.64907	1.26474e-76	down
TRINITY_DN10726_c0_g1	2.31706	1.2123	0.00755493	up
TRINITY_DN10728_c0_g1	4.38289	2.13188	0.000677225	up
TRINITY_DN10729_c0_g2	6.1307	2.61605	3.37136e-05	up
TRINITY_DN10730_c0_g1	105.937	6.72706	7.84742e-15	up
TRINITY_DN10730_c1_g1	0.234872	-2.09005	0.0277827	down
TRINITY_DN10731_c0_g1	0.427666	-1.22544	0.0265108	down
TRINITY_DN10732_c0_g1	4.77237	2.25471	1.79941e-06	up
TRINITY_DN10733_c0_g1	0.137703	-2.86037	0.0123462	down
TRINITY_DN10734_c0_g1	21.9534	4.45637	1.17496e-09	up
TRINITY_DN10735_c0_g1	6.99359	2.80603	3.10975e-10	up
TRINITY_DN10736_c0_g1	0.34337	-1.54216	0.0369145	down
TRINITY_DN10736_c0_g2	0.434922	-1.20117	0.00293364	down
TRINITY_DN10738_c0_g1	0.278961	-1.84187	0.00427905	down
TRINITY_DN10740_c1_g1	0.187827	-2.41252	0.000941444	down
TRINITY_DN10744_c1_g1	2.34156	1.22747	0.0386219	up
TRINITY_DN10744_c1_g3	2.38531	1.25418	0.0387084	up
TRINITY_DN10744_c1_g4	2.89884	1.53548	9.64999e-05	up
TRINITY_DN1075_c0_g1	0.0246419	-5.34274	0.000634485	down
TRINITY_DN10750_c0_g2	0.229854	-2.12121	0.0243479	down
TRINITY_DN10751_c0_g4	0.331444	-1.59316	0.000419056	down
TRINITY_DN10753_c0_g1	2.5987	1.37779	0.00401702	up
TRINITY_DN10756_c0_g1	4.41375	2.14201	0.00222899	up
TRINITY_DN10759_c1_g1	2.32575	1.2177	0.00147633	up
TRINITY_DN10762_c0_g1	0.104334	-3.26071	5.43899e-13	down
TRINITY_DN10763_c1_g2	11.3655	3.50659	1.40333e-08	up
TRINITY_DN10767_c0_g1	0.252601	-1.98507	0.00478133	down
TRINITY_DN10770_c0_g1	11.7205	3.55096	1.19094e-15	up
TRINITY_DN10771_c0_g2	0.255323	-1.9696	5.46794e-05	down
TRINITY_DN10772_c0_g1	0.239868	-2.05969	0.0014313	down
TRINITY_DN10774_c0_g1	3.01603	1.59265	4.56993e-05	up
TRINITY_DN10775_c0_g1	2.51862	1.33263	0.045926	up
TRINITY_DN10778_c0_g1	0.115054	-3.11961	0.00213977	down
TRINITY_DN10780_c1_g3	0.211661	-2.24017	1.52817e-05	down
TRINITY_DN10781_c0_g1	0.290387	-1.78395	0.00260783	down
TRINITY_DN10785_c0_g1	0.416668	-1.26303	0.00400438	down
TRINITY_DN10787_c0_g1	0.31557	-1.66397	9.83584e-06	down
TRINITY_DN10788_c0_g1	0.302147	-1.72668	3.69319e-06	down
TRINITY_DN10790_c0_g1	0.0465817	-4.42409	1.52416e-11	down
TRINITY_DN10791_c0_g1	2.02942	1.02106	0.0028012	up
TRINITY_DN10792_c0_g1	3.69793	1.88672	4.90298e-06	up
TRINITY_DN10793_c0_g2	0.201331	-2.31236	2.84358e-05	down
TRINITY_DN10795_c0_g1	2.1883	1.12981	0.00261988	up
TRINITY_DN10796_c0_g1	0.21761	-2.20018	0.000380233	down
TRINITY_DN10798_c0_g1	0.425268	-1.23356	0.00692688	down
TRINITY_DN10806_c0_g1	3.58609	1.84241	0.0333844	up
TRINITY_DN10807_c0_g1	2.0364	1.02602	0.0338469	up
TRINITY_DN10807_c2_g1	13.5503	3.76025	2.22775e-13	up
TRINITY_DN10809_c0_g1	0.0267462	-5.22452	2.1299e-07	down
TRINITY_DN10809_c0_g2	0.0204134	-5.61434	0.0176773	down
TRINITY_DN10812_c0_g2	0.182316	-2.45549	0.00331112	down
TRINITY_DN10813_c0_g1	0.0217817	-5.52074	1.47377e-41	down
TRINITY_DN10813_c0_g2	0.00667357	-7.22732	2.96198e-42	down
TRINITY_DN10814_c1_g1	4.4935	2.16784	0.0253213	up
TRINITY_DN10814_c1_g2	0.435729	-1.1985	0.000248864	down
TRINITY_DN10820_c0_g1	0.276807	-1.85305	0.00105929	down
TRINITY_DN10822_c0_g1	3.89383	1.96119	1.41788e-05	up
TRINITY_DN10823_c0_g1	3.95824	1.98486	7.48349e-08	up
TRINITY_DN10824_c0_g1	0.0152878	-6.03148	3.94968e-12	down
TRINITY_DN10833_c0_g1	0.434124	-1.20382	0.00515334	down
TRINITY_DN10836_c0_g1	3.46561	1.79311	0.000920187	up
TRINITY_DN10843_c0_g1	0.131079	-2.93149	0.000258062	down
TRINITY_DN10843_c0_g2	0.471242	-1.08546	0.00813346	down
TRINITY_DN10846_c0_g2	0.0883227	-3.50107	0.00014952	down
TRINITY_DN10847_c0_g1	0.326757	-1.61371	0.0023204	down
TRINITY_DN10849_c0_g2	0.211892	-2.2386	0.0189658	down
TRINITY_DN10851_c0_g1	0.0752782	-3.73162	3.96934e-13	down
TRINITY_DN10851_c0_g3	0.370892	-1.43093	0.024416	down
TRINITY_DN10852_c0_g2	0.232763	-2.10307	0.00803594	down
TRINITY_DN10853_c0_g2	0.167352	-2.57905	0.0203629	down
TRINITY_DN10855_c0_g2	0.065393	-3.93472	0.00799115	down
TRINITY_DN10858_c0_g1	0.338226	-1.56394	0.00043085	down
TRINITY_DN1086_c0_g1	0.221407	-2.17523	0.0265151	down
TRINITY_DN10864_c0_g2	0.240564	-2.05551	1.40791e-06	down
TRINITY_DN10865_c0_g1	0.414603	-1.2702	0.0491814	down
TRINITY_DN10866_c0_g2	0.434919	-1.20118	0.0394614	down
TRINITY_DN10867_c0_g3	3.03249	1.6005	0.000303257	up
TRINITY_DN10871_c0_g1	0.0990421	-3.33581	0.00141298	down
TRINITY_DN10872_c0_g1	7.83387	2.96973	5.42479e-06	up
TRINITY_DN10876_c0_g2	59.7702	5.90135	0.00534045	up
TRINITY_DN10877_c0_g1	5.59978	2.48537	2.80488e-08	up
TRINITY_DN10878_c0_g1	7.42593	2.89257	0.0074087	up
TRINITY_DN10878_c0_g2	0.315814	-1.66285	0.00601806	down
TRINITY_DN10878_c1_g1	0.244614	-2.03142	0.000192646	down
TRINITY_DN10879_c0_g1	0.285042	-1.81075	0.00201748	down
TRINITY_DN10880_c0_g1	3.10289	1.63361	9.49145e-05	up
TRINITY_DN10883_c0_g1	19.2992	4.27047	4.24317e-05	up
TRINITY_DN10884_c0_g1	3.33292	1.73678	4.94781e-05	up
TRINITY_DN10885_c0_g1	0	#NUM!	0.0493725	down
TRINITY_DN10885_c1_g1	15.0386	3.9106	8.85749e-13	up
TRINITY_DN10885_c1_g6	19.9197	4.31613	0.00532771	up
TRINITY_DN10886_c0_g1	0.413803	-1.27298	0.00516202	down
TRINITY_DN10889_c0_g1	0.294731	-1.76253	0.000985098	down
TRINITY_DN10889_c0_g2	0.328527	-1.60592	0.00120565	down
TRINITY_DN10890_c0_g1	0.287592	-1.79791	0.000443839	down
TRINITY_DN10891_c0_g1	0.407719	-1.29435	0.00481738	down
TRINITY_DN10891_c0_g2	0.209146	-2.25742	0.000118725	down
TRINITY_DN10892_c0_g1	0.120076	-3.05798	0.00356575	down
TRINITY_DN10893_c0_g1	11.4865	3.52187	9.85417e-09	up
TRINITY_DN10894_c0_g1	4.34593	2.11966	3.07508e-07	up
TRINITY_DN10898_c0_g1	10.1139	3.33827	2.65307e-11	up
TRINITY_DN10900_c0_g1	0.136121	-2.87704	0.00136484	down
TRINITY_DN10901_c0_g1	158.883	7.31182	9.08308e-61	up
TRINITY_DN10902_c0_g1	5.97084	2.57793	0.0419438	up
TRINITY_DN10902_c0_g2	0.307035	-1.70352	0.000113085	down
TRINITY_DN10905_c0_g1	5746.27	12.4884	4.19639e-38	up
TRINITY_DN10909_c0_g1	3.28386	1.71539	0.00761457	up
TRINITY_DN1091_c0_g1	5.98464	2.58127	0.00963408	up
TRINITY_DN10911_c0_g1	3.69437	1.88533	0.00152429	up
TRINITY_DN10915_c0_g1	0.117128	-3.09384	0.0438689	down
TRINITY_DN10918_c1_g1	0.125116	-2.99866	0.000139352	down
TRINITY_DN10921_c0_g2	0.151895	-2.71885	1.70152e-05	down
TRINITY_DN10925_c0_g1	7.80344	2.96411	1.1468e-11	up
TRINITY_DN10925_c0_g2	0.373974	-1.41899	0.00302673	down
TRINITY_DN10926_c0_g1	2.49588	1.31955	0.000532503	up
TRINITY_DN10928_c0_g1	0.277277	-1.8506	0.017334	down
TRINITY_DN10928_c0_g3	8.26906	3.04772	3.91671e-09	up
TRINITY_DN10933_c0_g4	2.62768	1.39379	0.00108634	up
TRINITY_DN10933_c0_g6	3.70599	1.88986	3.38772e-07	up
TRINITY_DN10934_c0_g1	0.130286	-2.94025	0.0158895	down
TRINITY_DN10936_c0_g1	0.00722517	-7.11275	9.66532e-57	down
TRINITY_DN10936_c0_g2	0.119256	-3.06786	0.00347479	down
TRINITY_DN10937_c0_g1	4.41787	2.14335	0.000376717	up
TRINITY_DN10938_c0_g1	0.354607	-1.49571	0.000216534	down
TRINITY_DN10940_c0_g1	0.336048	-1.57326	0.0256348	down
TRINITY_DN10941_c0_g1	0.280441	-1.83423	8.3745e-05	down
TRINITY_DN10942_c1_g1	0.122614	-3.0278	6.42259e-06	down
TRINITY_DN10943_c0_g1	0.0858017	-3.54285	1.34274e-11	down
TRINITY_DN10943_c0_g2	0.0237806	-5.39407	1.1036e-34	down
TRINITY_DN10948_c0_g1	0.400825	-1.31895	0.00347265	down
TRINITY_DN10955_c0_g1	0.339687	-1.55772	0.00226181	down
TRINITY_DN10957_c0_g2	2.94069	1.55616	4.25148e-05	up
TRINITY_DN9418_c0_g1	0.152155	-2.71639	0.0427284	down
TRINITY_DN10963_c0_g1	0.260511	-1.94058	5.01317e-06	down
TRINITY_DN10966_c0_g1	0.180657	-2.46868	0.000402414	down
TRINITY_DN10968_c0_g1	0.00984273	-6.66673	5.03308e-09	down
TRINITY_DN10969_c0_g2	0.342848	-1.54436	8.22533e-05	down
TRINITY_DN10969_c0_g4	0.319468	-1.64626	2.82767e-05	down
TRINITY_DN10970_c0_g1	10.999	3.4593	1.46516e-11	up
TRINITY_DN10975_c0_g2	0.193355	-2.37068	3.07e-05	down
TRINITY_DN10976_c0_g1	0.246939	-2.01777	0.00374269	down
TRINITY_DN10978_c0_g1	0.0173466	-5.8492	1.83187e-12	down
TRINITY_DN10979_c1_g1	8.90326	3.15433	4.85495e-07	up
TRINITY_DN1098_c0_g2	0.336302	-1.57217	0.0337641	down
TRINITY_DN10981_c0_g1	2.05255	1.03742	0.0177076	up
TRINITY_DN10982_c0_g1	6.01298	2.58808	8.85521e-09	up
TRINITY_DN10983_c0_g1	7.14049	2.83602	2.25011e-10	up
TRINITY_DN10989_c1_g1	0.229967	-2.1205	6.52616e-09	down
TRINITY_DN10993_c0_g2	0.332348	-1.58923	0.0121094	down
TRINITY_DN10994_c0_g1	0.17005	-2.55597	9.5314e-05	down
TRINITY_DN10997_c0_g1	2.41547	1.2723	0.000559929	up
TRINITY_DN10998_c0_g1	0.469839	-1.08976	0.00464256	down
TRINITY_DN11000_c0_g1	0.258139	-1.95378	0.01019	down
TRINITY_DN11001_c0_g1	8.42044	3.07389	1.08613e-06	up
TRINITY_DN11001_c0_g2	2.6722	1.41803	0.000661215	up
TRINITY_DN11003_c0_g4	0.0335857	-4.89601	1.48116e-34	down
TRINITY_DN11004_c0_g1	0.221458	-2.1749	0.0458365	down
TRINITY_DN11005_c0_g1	0.462812	-1.1115	0.0219806	down
TRINITY_DN11005_c0_g2	2.33237	1.22179	0.000662351	up
TRINITY_DN11007_c0_g1	2.03036	1.02173	0.00403017	up
TRINITY_DN11008_c2_g1	3.06741	1.61702	6.93423e-05	up
TRINITY_DN11010_c1_g1	0.48995	-1.02929	0.00417999	down
TRINITY_DN11011_c0_g1	0.340736	-1.55327	0.000490229	down
TRINITY_DN11012_c0_g1	0.0244867	-5.35186	6.25568e-32	down
TRINITY_DN11014_c3_g2	0.334733	-1.57892	0.00479535	down
TRINITY_DN11015_c0_g1	0.350417	-1.51286	5.33298e-05	down
TRINITY_DN11016_c0_g1	0.33066	-1.59658	0.00158906	down
TRINITY_DN11021_c0_g1	7.09243	2.82628	1.78049e-11	up
TRINITY_DN11022_c0_g1	0.230439	-2.11754	0.0278212	down
TRINITY_DN11024_c0_g1	2.97423	1.57251	0.000357922	up
TRINITY_DN11025_c0_g2	8.07862	3.01411	2.80081e-05	up
TRINITY_DN9945_c0_g1	0.0931512	-3.42428	5.79665e-10	down
TRINITY_DN11027_c0_g1	2.20652	1.14178	0.00544287	up
TRINITY_DN11027_c0_g2	0.394505	-1.34189	0.00957726	down
TRINITY_DN11028_c0_g1	4.18652	2.06575	4.85346e-05	up
TRINITY_DN11029_c0_g1	11.3293	3.50198	0.000225067	up
TRINITY_DN11033_c0_g1	0.18472	-2.43659	9.32552e-12	down
TRINITY_DN11035_c0_g1	0.0526661	-4.24698	0.00172127	down
TRINITY_DN11036_c0_g1	0.128267	-2.96278	1.4359e-09	down
TRINITY_DN11038_c0_g2	0.298187	-1.74571	0.000204279	down
TRINITY_DN11039_c0_g1	3.71386	1.89292	6.26562e-06	up
TRINITY_DN11039_c0_g2	19.181	4.26161	0.000134351	up
TRINITY_DN1104_c0_g1	0.254843	-1.97232	0.00547344	down
TRINITY_DN11040_c0_g1	3.03774	1.603	0.000136218	up
TRINITY_DN11041_c0_g1	2.46508	1.30164	0.00307571	up
TRINITY_DN11042_c0_g1	0.43134	-1.2131	0.00257273	down
TRINITY_DN11043_c1_g1	4.99827	2.32143	0.0132509	up
TRINITY_DN11047_c0_g2	5.17651	2.37198	2.49622e-06	up
TRINITY_DN11048_c0_g1	0.11393	-3.13378	5.10279e-08	down
TRINITY_DN11048_c0_g2	0.162015	-2.6258	0.00156954	down
TRINITY_DN11049_c0_g1	3.76692	1.91339	0.00159422	up
TRINITY_DN11050_c0_g1	2.1205	1.0844	0.00966342	up
TRINITY_DN11051_c0_g1	3.1067	1.63538	1.5296e-05	up
TRINITY_DN11052_c0_g1	0.315425	-1.66463	6.79906e-05	down
TRINITY_DN11053_c0_g1	0.264971	-1.91609	0.000201815	down
TRINITY_DN11054_c0_g1	0.0403828	-4.63012	0.00179033	down
TRINITY_DN11054_c1_g1	0.424174	-1.23727	0.017839	down
TRINITY_DN11054_c1_g4	0.244345	-2.03301	3.40271e-05	down
TRINITY_DN11055_c1_g1	2.77306	1.47148	0.000928953	up
TRINITY_DN11057_c0_g1	0.311675	-1.68189	0.00432991	down
TRINITY_DN11060_c0_g1	0.308852	-1.69501	0.00609636	down
TRINITY_DN11062_c0_g1	5.9403	2.57054	2.89688e-07	up
TRINITY_DN11063_c0_g1	4.01851	2.00666	0.006025	up
TRINITY_DN11065_c0_g2	0.494469	-1.01605	0.0111478	down
TRINITY_DN11068_c0_g1	0.357841	-1.48261	0.000419766	down
TRINITY_DN11070_c0_g1	2.62691	1.39337	0.000310329	up
TRINITY_DN11070_c0_g3	14.2752	3.83544	4.53727e-11	up
TRINITY_DN11072_c1_g1	0.245714	-2.02495	4.0434e-07	down
TRINITY_DN11073_c1_g1	2.67647	1.42033	2.7801e-05	up
TRINITY_DN11074_c0_g1	0.104513	-3.25824	0.00140297	down
TRINITY_DN11075_c0_g1	2.86536	1.51872	1.91273e-05	up
TRINITY_DN11076_c0_g1	0.308099	-1.69853	0.000553467	down
TRINITY_DN11078_c0_g1	0.367571	-1.4439	0.0179157	down
TRINITY_DN11079_c0_g1	0.288724	-1.79224	0.00113184	down
TRINITY_DN11082_c0_g1	4.25211	2.08818	3.2238e-06	up
TRINITY_DN11082_c1_g2	3.71349	1.89277	0.0175395	up
TRINITY_DN11083_c0_g1	0.182422	-2.45465	0.0493596	down
TRINITY_DN11083_c0_g2	0.120875	-3.04841	5.54261e-05	down
TRINITY_DN11084_c0_g2	6.33675	2.66374	0.00332551	up
TRINITY_DN11085_c1_g1	4.11843	2.0421	0.00440484	up
TRINITY_DN11086_c0_g1	0.251134	-1.99347	0.0128368	down
TRINITY_DN11087_c0_g3	2.33042	1.22059	0.00323003	up
TRINITY_DN11090_c0_g1	4.3147	2.10926	0.000119749	up
TRINITY_DN11092_c0_g1	0.382768	-1.38546	8.57713e-06	down
TRINITY_DN11092_c1_g1	0.387369	-1.36822	0.00141683	down
TRINITY_DN11093_c1_g1	12.7043	3.66724	0.0028275	up
TRINITY_DN11095_c0_g1	0.451817	-1.14619	0.0039832	down
TRINITY_DN11096_c0_g1	0.143695	-2.79891	1.73797e-08	down
TRINITY_DN11096_c0_g2	0.121278	-3.04362	1.38572e-05	down
TRINITY_DN11096_c0_g3	0.0044477	-7.81272	2.84247e-61	down
TRINITY_DN11097_c0_g1	0.0653553	-3.93555	0.00398484	down
TRINITY_DN11098_c0_g1	0.440633	-1.18235	0.0211841	down
TRINITY_DN11098_c1_g1	0.401147	-1.3178	0.00768726	down
TRINITY_DN11100_c0_g1	107.026	6.74182	1.24313e-23	up
TRINITY_DN11104_c0_g3	0.217982	-2.19772	0.000610746	down
TRINITY_DN11105_c0_g1	0.0447132	-4.48316	1.87965e-11	down
TRINITY_DN11105_c1_g1	0.036204	-4.78771	1.1246e-15	down
TRINITY_DN11105_c1_g2	0.389096	-1.3618	0.0012614	down
TRINITY_DN11110_c0_g1	3.68874	1.88313	5.21345e-06	up
TRINITY_DN11111_c0_g1	0.248387	-2.00934	3.70034e-05	down
TRINITY_DN11111_c0_g2	0.0762746	-3.71265	3.16367e-07	down
TRINITY_DN11112_c1_g1	0.00130911	-9.5772	5.70642e-74	down
TRINITY_DN11114_c0_g1	0.022143	-5.497	1.29311e-12	down
TRINITY_DN11116_c0_g1	3.66754	1.87481	3.3119e-06	up
TRINITY_DN11117_c0_g3	0.472948	-1.08025	0.040046	down
TRINITY_DN11119_c0_g1	2.28568	1.19262	0.0484745	up
TRINITY_DN11120_c0_g1	0.0617672	-4.01702	0.000251803	down
TRINITY_DN11120_c0_g2	0.164813	-2.6011	1.10443e-07	down
TRINITY_DN11122_c0_g1	0.492719	-1.02116	0.0200516	down
TRINITY_DN11123_c0_g1	0.0847994	-3.5598	2.85684e-17	down
TRINITY_DN11124_c0_g1	2.85073	1.51133	0.00130231	up
TRINITY_DN11125_c0_g1	123.581	6.94931	3.56523e-11	up
TRINITY_DN11125_c1_g1	163.171	7.35024	3.41219e-27	up
TRINITY_DN11127_c0_g2	0.485074	-1.04372	0.0130087	down
TRINITY_DN11132_c0_g1	4.66604	2.2222	0.00317922	up
TRINITY_DN11133_c0_g1	0.306132	-1.70777	0.00179986	down
TRINITY_DN11134_c0_g2	0.148293	-2.75347	0.000509122	down
TRINITY_DN11136_c0_g3	0.148029	-2.75605	0.000949419	down
TRINITY_DN11140_c0_g1	0.19292	-2.37393	0.00825352	down
TRINITY_DN11142_c0_g1	0.271995	-1.87835	0.000541339	down
TRINITY_DN11143_c0_g2	3.27877	1.71316	8.36516e-05	up
TRINITY_DN11146_c0_g1	15.4769	3.95204	0.00268493	up
TRINITY_DN11146_c0_g2	4.34406	2.11904	3.17369e-08	up
TRINITY_DN11150_c1_g2	0.214969	-2.2178	0.00629285	down
TRINITY_DN11151_c0_g1	2.2662	1.18027	0.0114414	up
TRINITY_DN11152_c0_g2	0.173788	-2.5246	1.62816e-08	down
TRINITY_DN11154_c0_g1	10.9578	3.45389	3.7228e-16	up
TRINITY_DN11155_c0_g1	2.43261	1.2825	0.0160698	up
TRINITY_DN11156_c1_g1	3.66946	1.87557	0.035336	up
TRINITY_DN11157_c0_g1	3.19685	1.67665	0.000333149	up
TRINITY_DN11158_c1_g1	0.173384	-2.52796	2.38918e-10	down
TRINITY_DN11161_c0_g1	12.1929	3.60797	9.36289e-13	up
TRINITY_DN11162_c0_g1	0.0193106	-5.69446	2.23555e-06	down
TRINITY_DN11163_c0_g1	0.333396	-1.58469	0.000176191	down
TRINITY_DN11165_c0_g1	3.29158	1.71878	0.00264993	up
TRINITY_DN11166_c0_g2	0.214515	-2.22085	1.06911e-12	down
TRINITY_DN11167_c0_g1	0.188503	-2.40734	8.90222e-11	down
TRINITY_DN11169_c0_g1	4.69499	2.23112	0.000280444	up
TRINITY_DN11170_c0_g5	0.207031	-2.27208	0.00969386	down
TRINITY_DN11174_c0_g2	0.391786	-1.35186	0.0314591	down
TRINITY_DN11174_c0_g3	0.444058	-1.17118	0.0045951	down
TRINITY_DN11177_c0_g1	0.341192	-1.55135	0.0191996	down
TRINITY_DN11180_c1_g2	0.483998	-1.04693	0.00269927	down
TRINITY_DN11183_c0_g1	13.8269	3.78941	0.000304964	up
TRINITY_DN11183_c1_g1	2.45689	1.29684	0.011548	up
TRINITY_DN11184_c0_g1	0.315673	-1.6635	8.95369e-06	down
TRINITY_DN11184_c0_g2	0.340312	-1.55507	0.000116905	down
TRINITY_DN11185_c0_g1	0.427811	-1.22495	0.036213	down
TRINITY_DN11186_c1_g1	4.64977	2.21716	6.5607e-05	up
TRINITY_DN11188_c0_g1	0.150444	-2.7327	1.66693e-05	down
TRINITY_DN11190_c1_g2	0.127519	-2.97122	9.7489e-08	down
TRINITY_DN11191_c0_g1	2.85005	1.51099	1.54427e-05	up
TRINITY_DN11193_c0_g1	2.3448	1.22947	0.00187982	up
TRINITY_DN11197_c0_g1	0.191158	-2.38716	0.00687854	down
TRINITY_DN11197_c1_g1	2.05872	1.04175	0.00451596	up
TRINITY_DN11197_c1_g2	3.13428	1.64814	0.00423181	up
TRINITY_DN11198_c0_g1	0.156019	-2.68021	4.84187e-12	down
TRINITY_DN1120_c0_g1	0.0848306	-3.55927	0.00484814	down
TRINITY_DN11201_c0_g1	0.225189	-2.15079	0.000124556	down
TRINITY_DN11202_c0_g1	0.436394	-1.1963	0.00565957	down
TRINITY_DN11203_c0_g1	0.189206	-2.40197	0.000268169	down
TRINITY_DN11203_c1_g2	0.219122	-2.19019	0.00394486	down
TRINITY_DN11205_c0_g1	0.425483	-1.23283	0.0131577	down
TRINITY_DN11207_c0_g1	5.02214	2.3283	0.00885566	up
TRINITY_DN11212_c0_g1	3.77853	1.91782	0.0039571	up
TRINITY_DN11213_c0_g1	0.183197	-2.44853	0.000461482	down
TRINITY_DN11213_c0_g2	0.0547971	-4.18976	0.00887023	down
TRINITY_DN11214_c0_g1	0.240761	-2.05433	3.84696e-05	down
TRINITY_DN11216_c0_g1	0.269349	-1.89245	0.0072539	down
TRINITY_DN11217_c0_g1	0.273002	-1.87302	0.00391301	down
TRINITY_DN11221_c0_g1	0.182234	-2.45614	6.58122e-07	down
TRINITY_DN11222_c0_g2	2.18243	1.12593	0.00312965	up
TRINITY_DN11223_c0_g1	2.37062	1.24526	0.000567453	up
TRINITY_DN11223_c0_g3	3.58021	1.84004	2.59508e-06	up
TRINITY_DN11224_c0_g1	0.0972151	-3.36268	2.09236e-05	down
TRINITY_DN11225_c0_g1	0.0319164	-4.96956	7.25784e-17	down
TRINITY_DN11225_c0_g2	0.0775199	-3.68929	0.00746589	down
TRINITY_DN11226_c0_g2	0.441209	-1.18046	0.00381123	down
TRINITY_DN11229_c0_g1	0.430297	-1.2166	0.00569712	down
TRINITY_DN11230_c0_g2	3.51709	1.81438	0.000324718	up
TRINITY_DN11230_c0_g4	4.2422	2.08481	0.0151752	up
TRINITY_DN11237_c0_g1	0.381521	-1.39017	0.00587821	down
TRINITY_DN11238_c0_g1	2.56644	1.35977	0.0345535	up
TRINITY_DN11238_c0_g2	6.27525	2.64967	3.29588e-06	up
TRINITY_DN1124_c0_g1	118.984	6.89462	1.21521e-10	up
TRINITY_DN11241_c0_g1	0.307334	-1.70212	0.0355068	down
TRINITY_DN11244_c0_g1	0.341931	-1.54822	0.0011101	down
TRINITY_DN11245_c0_g1	2.44706	1.29105	0.00241678	up
TRINITY_DN11246_c0_g3	0.326044	-1.61686	0.00997893	down
TRINITY_DN11247_c0_g1	6.34819	2.66635	2.24995e-07	up
TRINITY_DN11247_c0_g2	3.5071	1.81028	0.00356694	up
TRINITY_DN11248_c0_g1	4.8952	2.29137	2.18074e-06	up
TRINITY_DN11249_c0_g1	0.105454	-3.24531	0.000130205	down
TRINITY_DN11249_c0_g2	0.0774439	-3.6907	1.19552e-06	down
TRINITY_DN11251_c0_g1	0.057171	-4.12857	3.89487e-17	down
TRINITY_DN11253_c0_g1	0.388033	-1.36575	0.00013459	down
TRINITY_DN11255_c0_g1	0.310733	-1.68625	0.0380741	down
TRINITY_DN11257_c1_g3	0.249834	-2.00096	0.00016764	down
TRINITY_DN11257_c1_g4	2.47979	1.31022	0.00360354	up
TRINITY_DN11259_c0_g1	0.46465	-1.10578	0.00807817	down
TRINITY_DN11259_c1_g1	30.3083	4.92164	7.30605e-14	up
TRINITY_DN1126_c0_g1	4.78305	2.25793	4.42926e-06	up
TRINITY_DN11261_c0_g2	0.420897	-1.24846	0.00871817	down
TRINITY_DN11264_c0_g2	0.311699	-1.68177	0.00564487	down
TRINITY_DN11265_c0_g1	4.78012	2.25705	4.58912e-06	up
TRINITY_DN11266_c0_g3	0.139067	-2.84614	1.17818e-10	down
TRINITY_DN11267_c0_g1	4.6817	2.22703	0.000167454	up
TRINITY_DN11269_c0_g1	0.181575	-2.46137	9.75894e-05	down
TRINITY_DN11270_c0_g1	0.334709	-1.57902	9.63162e-05	down
TRINITY_DN11272_c0_g2	5.03699	2.33256	1.67991e-08	up
TRINITY_DN11273_c0_g1	2.26111	1.17703	0.0313223	up
TRINITY_DN11274_c0_g1	0.146596	-2.77008	4.12996e-07	down
TRINITY_DN11274_c1_g1	0.436029	-1.19751	0.0348569	down
TRINITY_DN11276_c0_g1	0.299813	-1.73786	0.00268455	down
TRINITY_DN11276_c0_g2	0.0633627	-3.98022	7.40861e-07	down
TRINITY_DN11277_c0_g1	0.352803	-1.50306	0.00335346	down
TRINITY_DN11280_c0_g4	0.410181	-1.28567	0.00459271	down
TRINITY_DN11281_c0_g1	0.414256	-1.27141	0.000869426	down
TRINITY_DN11283_c0_g1	10.7579	3.42733	1.34839e-19	up
TRINITY_DN11284_c0_g1	4.23625	2.08279	1.1114e-06	up
TRINITY_DN11284_c2_g1	3.02881	1.59875	6.53749e-05	up
TRINITY_DN11285_c0_g1	6.0947	2.60756	0.00192279	up
TRINITY_DN11287_c0_g1	0.349943	-1.51481	0.000505419	down
TRINITY_DN11289_c0_g1	0.397403	-1.33133	0.0142143	down
TRINITY_DN11290_c0_g1	0.223281	-2.16306	2.19143e-07	down
TRINITY_DN11291_c0_g2	2.12627	1.08833	0.00264316	up
TRINITY_DN11294_c0_g1	4.69962	2.23254	0.00620517	up
TRINITY_DN11295_c0_g1	4.48325	2.16454	1.87003e-07	up
TRINITY_DN11297_c0_g1	14.1451	3.82224	5.54329e-11	up
TRINITY_DN11300_c0_g1	0.0719747	-3.79637	4.86852e-11	down
TRINITY_DN11300_c0_g2	0.424212	-1.23714	0.00391335	down
TRINITY_DN11304_c0_g1	4.0766	2.02737	1.45582e-07	up
TRINITY_DN11306_c0_g1	8.13387	3.02394	1.46998e-08	up
TRINITY_DN11310_c0_g1	0.0338924	-4.88289	4.90197e-27	down
TRINITY_DN11310_c0_g3	0.164941	-2.59997	4.415e-05	down
TRINITY_DN11313_c0_g1	0.372466	-1.42482	0.0357602	down
TRINITY_DN11319_c0_g1	0.180519	-2.46978	0.00197029	down
TRINITY_DN11320_c0_g3	3.22757	1.69045	5.42415e-05	up
TRINITY_DN11321_c0_g1	0.183393	-2.44699	1.53192e-08	down
TRINITY_DN11322_c0_g2	0.215031	-2.21739	0.000197854	down
TRINITY_DN11324_c0_g1	0.0394276	-4.66465	1.77793e-08	down
TRINITY_DN11328_c0_g1	0.134313	-2.89633	8.70378e-11	down
TRINITY_DN11329_c0_g1	2.69985	1.43288	0.00035237	up
TRINITY_DN11331_c0_g1	2.71105	1.43885	0.00402477	up
TRINITY_DN11333_c0_g1	0.0647483	-3.94901	1.39599e-24	down
TRINITY_DN11333_c0_g2	0.277466	-1.84962	0.000624747	down
TRINITY_DN11333_c0_g4	0.223808	-2.15967	8.56333e-08	down
TRINITY_DN11335_c1_g1	2.19901	1.13685	0.00747391	up
TRINITY_DN11337_c0_g1	7.90655	2.98305	0.000207588	up
TRINITY_DN11341_c0_g1	0.291221	-1.77981	0.00151362	down
TRINITY_DN11342_c0_g1	0.300733	-1.73345	0.000156652	down
TRINITY_DN11344_c0_g1	2.4501	1.29284	0.0002924	up
TRINITY_DN11346_c0_g1	0.308724	-1.69561	1.32661e-05	down
TRINITY_DN11348_c0_g1	3.77498	1.91647	2.02419e-05	up
TRINITY_DN11349_c0_g1	0.427537	-1.22588	0.0343117	down
TRINITY_DN11352_c0_g3	0.237561	-2.07363	0.00219417	down
TRINITY_DN11352_c0_g4	0.128438	-2.96085	0.000244866	down
TRINITY_DN11352_c1_g1	0.183783	-2.44392	4.61734e-11	down
TRINITY_DN11353_c0_g1	0.340538	-1.55411	0.00244776	down
TRINITY_DN11354_c0_g1	0.300915	-1.73257	0.000948528	down
TRINITY_DN11355_c0_g1	2.11873	1.0832	0.00118783	up
TRINITY_DN11359_c0_g1	13.5899	3.76446	1.98291e-08	up
TRINITY_DN11360_c0_g1	0.0982202	-3.34784	2.06821e-08	down
TRINITY_DN11363_c0_g1	3.81817	1.93288	1.78804e-06	up
TRINITY_DN11364_c0_g2	0.46372	-1.10867	0.0177205	down
TRINITY_DN11366_c0_g1	0.307081	-1.70331	0.00204953	down
TRINITY_DN11369_c0_g2	3.03425	1.60134	9.75032e-06	up
TRINITY_DN11372_c0_g1	6.64517	2.73231	7.12879e-07	up
TRINITY_DN11374_c0_g1	0.247318	-2.01556	1.94773e-06	down
TRINITY_DN11375_c0_g1	0.258596	-1.95123	0.000460348	down
TRINITY_DN11376_c0_g6	0.0218348	-5.51723	1.54163e-12	down
TRINITY_DN11377_c0_g1	12.5959	3.65488	5.5719e-22	up
TRINITY_DN11377_c0_g2	122.616	6.938	3.93524e-55	up
TRINITY_DN11379_c0_g1	0.0821174	-3.60617	4.5225e-05	down
TRINITY_DN11380_c1_g1	3.20016	1.67814	1.46429e-05	up
TRINITY_DN11382_c0_g1	3.22066	1.68736	8.11278e-05	up
TRINITY_DN11383_c0_g1	9.70328	3.27847	2.3121e-06	up
TRINITY_DN11383_c0_g2	0.321724	-1.6361	5.01634e-06	down
TRINITY_DN11385_c0_g1	0.482954	-1.05004	0.0259233	down
TRINITY_DN11385_c0_g2	6.19622	2.63139	1.5444e-09	up
TRINITY_DN11386_c0_g1	15.0608	3.91273	1.04601e-07	up
TRINITY_DN11386_c0_g2	17.3444	4.1164	0.00162026	up
TRINITY_DN11387_c0_g2	0.400001	-1.32193	0.0368737	down
TRINITY_DN11389_c0_g1	0.369292	-1.43716	0.000322567	down
TRINITY_DN11389_c1_g1	5.65416	2.49931	8.25982e-10	up
TRINITY_DN11392_c0_g1	2.66285	1.41297	0.0316466	up
TRINITY_DN11395_c0_g1	0.358785	-1.47881	0.000233846	down
TRINITY_DN11396_c0_g1	2.22574	1.15429	0.00246589	up
TRINITY_DN11397_c0_g1	37.2188	5.21796	5.04849e-20	up
TRINITY_DN11398_c0_g1	0.458718	-1.12432	0.00662495	down
TRINITY_DN11398_c0_g2	0.125335	-2.99614	1.77738e-06	down
TRINITY_DN11398_c1_g1	3.92523	1.97278	0.00158922	up
TRINITY_DN11399_c2_g2	17.9684	4.16739	3.93459e-09	up
TRINITY_DN11400_c0_g1	4.42728	2.14642	0.000557947	up
TRINITY_DN11401_c0_g2	0.376806	-1.4081	0.0113355	down
TRINITY_DN11402_c0_g2	3.75234	1.90779	0.0101179	up
TRINITY_DN11403_c0_g1	0.222043	-2.17109	0.0305296	down
TRINITY_DN11407_c0_g1	4.87561	2.28558	0.00540428	up
TRINITY_DN11408_c0_g1	3.71384	1.89291	0.00621516	up
TRINITY_DN11408_c0_g2	2.22284	1.15241	0.00172885	up
TRINITY_DN11409_c0_g1	0.195866	-2.35206	0.00171607	down
TRINITY_DN11413_c0_g4	0.203583	-2.29631	0.0131503	down
TRINITY_DN11413_c0_g5	0.0376146	-4.73256	3.69765e-05	down
TRINITY_DN11414_c0_g1	10.1906	3.34917	1.57307e-09	up
TRINITY_DN11415_c1_g1	0.306293	-1.70702	0.0178132	down
TRINITY_DN11417_c0_g1	0.421645	-1.2459	0.0122527	down
TRINITY_DN11419_c0_g1	0.429397	-1.21961	0.0154901	down
TRINITY_DN11420_c0_g1	2.97343	1.57213	0.000956126	up
TRINITY_DN11420_c0_g2	5.25231	2.39295	5.4872e-07	up
TRINITY_DN11423_c0_g1	3.00275	1.58629	0.000829799	up
TRINITY_DN11424_c0_g1	0.112135	-3.15669	1.00468e-07	down
TRINITY_DN11425_c2_g1	0.353795	-1.49901	3.61817e-05	down
TRINITY_DN11427_c0_g1	2.09519	1.06708	0.00353527	up
TRINITY_DN11428_c0_g1	2.57965	1.36717	0.00108593	up
TRINITY_DN11428_c0_g2	4.84301	2.2759	0.000819496	up
TRINITY_DN11429_c0_g1	3.68945	1.88341	2.87644e-06	up
TRINITY_DN11433_c1_g1	0.0196794	-5.66717	5.50976e-17	down
TRINITY_DN11434_c0_g1	2.40204	1.26426	0.00430021	up
TRINITY_DN11434_c4_g11	0.288898	-1.79137	0.030646	down
TRINITY_DN11434_c4_g2	3.4792	1.79876	1.19827e-06	up
TRINITY_DN11434_c4_g7	0.0264625	-5.23991	3.10065e-13	down
TRINITY_DN11434_c4_g9	0.133758	-2.9023	0.00262365	down
TRINITY_DN11436_c0_g1	5.898	2.56023	8.77443e-12	up
TRINITY_DN11437_c1_g1	0.282198	-1.82522	5.62925e-05	down
TRINITY_DN11437_c1_g2	0.160146	-2.64254	0.000100964	down
TRINITY_DN11438_c0_g1	2.0902	1.06364	0.000666314	up
TRINITY_DN11439_c0_g4	0.207383	-2.26963	0.00580109	down
TRINITY_DN11439_c0_g5	0.398786	-1.32631	0.000491751	down
TRINITY_DN11440_c0_g2	0.295127	-1.76059	1.29153e-05	down
TRINITY_DN11441_c0_g2	0.165944	-2.59123	0.00111795	down
TRINITY_DN11442_c0_g2	3.56521	1.83399	0.00372071	up
TRINITY_DN11443_c0_g2	6.92186	2.79116	1.08477e-06	up
TRINITY_DN11443_c1_g1	4.52276	2.1772	0.0207646	up
TRINITY_DN11443_c2_g2	0.351474	-1.50851	0.00031917	down
TRINITY_DN11444_c0_g1	0.228488	-2.12981	0.0175005	down
TRINITY_DN11444_c0_g2	0.167578	-2.5771	2.51291e-06	down
TRINITY_DN11447_c0_g2	0.0398014	-4.65104	1.59092e-10	down
TRINITY_DN11448_c0_g1	0.0170438	-5.87461	1.45183e-14	down
TRINITY_DN11448_c1_g1	0.164655	-2.60248	3.72232e-07	down
TRINITY_DN11450_c0_g1	0.270181	-1.888	0.00276104	down
TRINITY_DN11450_c0_g2	0.235614	-2.0855	0.00210495	down
TRINITY_DN11451_c0_g1	2.0153	1.011	0.0117593	up
TRINITY_DN11452_c0_g1	2.37259	1.24646	0.00438875	up
TRINITY_DN11453_c0_g1	0.38567	-1.37456	0.000439289	down
TRINITY_DN11454_c0_g2	2.03364	1.02406	0.0325871	up
TRINITY_DN11454_c0_g4	7.082	2.82416	7.79369e-12	up
TRINITY_DN11456_c0_g4	0.36301	-1.46192	0.000261416	down
TRINITY_DN11457_c0_g1	0.224039	-2.15818	8.01443e-06	down
TRINITY_DN11459_c0_g1	0.360926	-1.47022	0.00210541	down
TRINITY_DN11460_c0_g2	12.4699	3.64038	0.00016992	up
TRINITY_DN11463_c0_g1	0.189959	-2.39624	0.00566597	down
TRINITY_DN11465_c3_g1	25.8112	4.68993	7.87533e-21	up
TRINITY_DN11467_c0_g2	2.1415	1.09862	0.0106913	up
TRINITY_DN11468_c0_g1	0.0982894	-3.34682	5.13982e-13	down
TRINITY_DN11470_c0_g1	2.16534	1.11459	0.0029965	up
TRINITY_DN11472_c0_g1	8.148	3.02645	1.85418e-05	up
TRINITY_DN11473_c0_g1	5.05497	2.3377	2.27519e-09	up
TRINITY_DN11474_c0_g1	3.26145	1.70552	1.38087e-05	up
TRINITY_DN11475_c0_g1	0.0880729	-3.50516	8.08501e-18	down
TRINITY_DN11476_c0_g1	0.404576	-1.30552	0.041278	down
TRINITY_DN11477_c0_g1	0.156725	-2.6737	5.56789e-05	down
TRINITY_DN11477_c1_g1	0.0540508	-4.20954	4.64815e-12	down
TRINITY_DN11480_c0_g1	10.4556	3.3862	7.21517e-07	up
TRINITY_DN11480_c1_g2	6.50792	2.7022	1.66935e-05	up
TRINITY_DN11481_c0_g1	2.99842	1.5842	0.000919875	up
TRINITY_DN11482_c0_g2	2.2813	1.18986	0.0033734	up
TRINITY_DN11483_c0_g1	15.387	3.94364	0.000714164	up
TRINITY_DN11483_c0_g2	9.3723	3.2284	1.9513e-17	up
TRINITY_DN11485_c0_g1	4.00766	2.00276	1.56155e-08	up
TRINITY_DN11486_c0_g2	16.4632	4.04117	4.93024e-08	up
TRINITY_DN11486_c0_g4	0.382442	-1.38669	0.00734252	down
TRINITY_DN11487_c0_g1	0.377457	-1.40561	1.53953e-05	down
TRINITY_DN11487_c0_g2	0.0165698	-5.9153	0.00573106	down
TRINITY_DN11487_c0_g3	0.179587	-2.47724	8.53256e-06	down
TRINITY_DN11487_c0_g4	0.0676966	-3.88477	1.25535e-05	down
TRINITY_DN11488_c0_g1	3.35881	1.74795	1.47075e-05	up
TRINITY_DN11489_c0_g1	2.34662	1.23058	0.00510367	up
TRINITY_DN11489_c0_g2	0.26367	-1.9232	0.0338839	down
TRINITY_DN11491_c0_g1	2.00561	1.00404	0.0137643	up
TRINITY_DN11495_c0_g2	3.23341	1.69306	0.00558305	up
TRINITY_DN11497_c0_g1	0.280961	-1.83156	7.6175e-06	down
TRINITY_DN11500_c0_g2	0.0104888	-6.575	1.14658e-08	down
TRINITY_DN11501_c2_g1	0.49617	-1.01109	0.00152869	down
TRINITY_DN11502_c1_g2	0.191481	-2.38473	0.00375926	down
TRINITY_DN11502_c2_g1	9.09564	3.18517	3.60961e-09	up
TRINITY_DN11503_c0_g1	0.232667	-2.10366	0.0127728	down
TRINITY_DN11504_c0_g1	2.02043	1.01467	0.00436835	up
TRINITY_DN11506_c0_g1	2.32181	1.21525	0.00436877	up
TRINITY_DN11507_c2_g3	3.01074	1.59012	6.70901e-05	up
TRINITY_DN11509_c1_g1	0.35802	-1.48189	0.000101793	down
TRINITY_DN11509_c2_g1	2.65602	1.40927	8.91506e-05	up
TRINITY_DN11510_c0_g1	3.85888	1.94818	7.43591e-05	up
TRINITY_DN11512_c0_g1	5.72633	2.51761	7.53734e-05	up
TRINITY_DN11515_c0_g1	2.31318	1.20988	0.00930192	up
TRINITY_DN11517_c0_g1	2.56681	1.35997	3.6203e-05	up
TRINITY_DN11518_c0_g3	0	#NUM!	2.50789e-08	down
TRINITY_DN11518_c0_g4	0.00182451	-9.09828	6.30405e-19	down
TRINITY_DN11521_c0_g1	4.36316	2.12537	0.000200883	up
TRINITY_DN11526_c0_g2	0.00840624	-6.89432	5.84478e-29	down
TRINITY_DN11526_c0_g6	2.41761	1.27358	0.000831236	up
TRINITY_DN11529_c0_g1	2.47533	1.30762	0.00270491	up
TRINITY_DN11529_c0_g2	2.9675	1.56925	3.6186e-05	up
TRINITY_DN11529_c0_g3	9.20202	3.20195	6.66192e-06	up
TRINITY_DN11530_c0_g2	0.0668557	-3.90281	0.000222103	down
TRINITY_DN11530_c0_g3	0	#NUM!	0.0041126	down
TRINITY_DN11532_c0_g1	Inf	#VALUE!	0.0408363	up
TRINITY_DN11534_c0_g2	3.80265	1.92701	0.00506163	up
TRINITY_DN11537_c0_g2	5.72476	2.51722	0.0407786	up
TRINITY_DN11547_c0_g1	6.86855	2.78001	0.00468199	up
TRINITY_DN11547_c1_g1	12.4628	3.63955	4.15195e-05	up
TRINITY_DN11547_c1_g2	10.001	3.32208	0.0204317	up
TRINITY_DN11548_c0_g1	0.176791	-2.49988	0.00225897	down
TRINITY_DN11549_c1_g1	0.0548464	-4.18846	1.26855e-21	down
TRINITY_DN11550_c0_g2	6.42093	2.68278	2.31254e-09	up
TRINITY_DN11552_c0_g1	3.25634	1.70325	0.00118194	up
TRINITY_DN11552_c0_g2	2.00264	1.0019	0.0455583	up
TRINITY_DN11553_c0_g1	0.173334	-2.52837	2.35848e-13	down
TRINITY_DN11553_c0_g2	0.0117394	-6.41249	6.42234e-07	down
TRINITY_DN11553_c1_g1	0.228166	-2.13184	7.92603e-06	down
TRINITY_DN11554_c1_g1	6.93909	2.79475	3.08262e-13	up
TRINITY_DN11555_c0_g1	0.390166	-1.35784	0.0356432	down
TRINITY_DN11556_c0_g1	0.427882	-1.22472	0.000534084	down
TRINITY_DN11557_c0_g2	3.64783	1.86704	0.015029	up
TRINITY_DN11558_c0_g1	0.178125	-2.48904	3.34701e-05	down
TRINITY_DN11560_c0_g1	9.76073	3.28699	3.16549e-11	up
TRINITY_DN11561_c0_g1	5.49175	2.45727	4.41261e-10	up
TRINITY_DN11562_c0_g2	2.45097	1.29335	0.000601558	up
TRINITY_DN11563_c0_g2	0.302051	-1.72714	0.000190326	down
TRINITY_DN11563_c0_g4	0.151367	-2.72388	7.69981e-14	down
TRINITY_DN11568_c0_g1	17.6898	4.14484	1.33462e-17	up
TRINITY_DN11568_c0_g2	0.343775	-1.54046	0.000737383	down
TRINITY_DN11569_c0_g1	3.70507	1.8895	1.21924e-06	up
TRINITY_DN11570_c0_g1	3.09175	1.62842	3.2619e-05	up
TRINITY_DN11572_c0_g1	2.87842	1.52528	0.000501057	up
TRINITY_DN11572_c0_g2	0.273706	-1.8693	0.000119943	down
TRINITY_DN11573_c0_g1	2.23654	1.16127	0.00985872	up
TRINITY_DN11576_c0_g1	0.256082	-1.96532	0.00442789	down
TRINITY_DN11583_c0_g2	3.49233	1.80419	0.0104388	up
TRINITY_DN11583_c0_g3	4.35068	2.12124	5.62734e-08	up
TRINITY_DN11583_c1_g1	3.02232	1.59566	0.000212867	up
TRINITY_DN11585_c0_g1	0.340124	-1.55587	0.00338187	down
TRINITY_DN11585_c1_g1	0.402638	-1.31245	0.000886174	down
TRINITY_DN11586_c0_g2	3.74188	1.90376	0.0472032	up
TRINITY_DN11587_c0_g1	0.494215	-1.01679	0.0278365	down
TRINITY_DN11589_c0_g1	0.175346	-2.51173	0.00172156	down
TRINITY_DN11591_c0_g1	3.99623	1.99864	1.89256e-05	up
TRINITY_DN11592_c0_g2	3.69008	1.88365	0.0497468	up
TRINITY_DN11595_c0_g1	13.2693	3.73003	2.21371e-10	up
TRINITY_DN11597_c0_g2	0.253943	-1.97742	4.27294e-05	down
TRINITY_DN11599_c0_g1	25.0427	4.64632	3.76352e-30	up
TRINITY_DN1160_c0_g1	3.82896	1.93695	2.1178e-06	up
TRINITY_DN11601_c0_g1	0.110001	-3.18441	5.43876e-05	down
TRINITY_DN11601_c0_g2	0.0182671	-5.77461	0.00203844	down
TRINITY_DN11603_c0_g1	0.140045	-2.83604	1.92418e-08	down
TRINITY_DN11603_c1_g1	2.39213	1.2583	0.0017439	up
TRINITY_DN11604_c0_g2	0.0817783	-3.61214	0.000258783	down
TRINITY_DN11604_c0_g4	0.383747	-1.38177	0.000449282	down
TRINITY_DN11604_c0_g5	0.0413482	-4.59603	5.21713e-16	down
TRINITY_DN11605_c1_g2	3.9886	1.99588	0.00140347	up
TRINITY_DN11605_c1_g3	4.99263	2.3198	0.0218802	up
TRINITY_DN11608_c1_g4	Inf	#VALUE!	0.0290935	up
TRINITY_DN11609_c1_g1	0.0962019	-3.37779	1.75621e-07	down
TRINITY_DN11610_c0_g1	0.289267	-1.78952	0.000860528	down
TRINITY_DN11611_c0_g1	6.02392	2.5907	7.2267e-07	up
TRINITY_DN11612_c0_g1	4.18155	2.06404	4.83302e-07	up
TRINITY_DN11615_c0_g2	6.19133	2.63025	0.0119423	up
TRINITY_DN11615_c0_g3	0.220848	-2.17887	0.0101723	down
TRINITY_DN11616_c0_g1	0.157177	-2.66953	4.3608e-05	down
TRINITY_DN11617_c0_g1	2.02084	1.01496	0.0180224	up
TRINITY_DN11618_c0_g1	2.51924	1.33299	0.000495712	up
TRINITY_DN11618_c1_g2	0.432882	-1.20796	0.0196607	down
TRINITY_DN11619_c0_g2	14.4947	3.85745	2.55991e-15	up
TRINITY_DN11622_c0_g1	5.039	2.33314	9.28634e-06	up
TRINITY_DN11624_c0_g1	0.361845	-1.46655	0.00706354	down
TRINITY_DN11628_c0_g2	3.23948	1.69576	0.0419483	up
TRINITY_DN11630_c0_g1	0.314187	-1.67031	0.000159219	down
TRINITY_DN11631_c1_g1	0.329751	-1.60055	0.013543	down
TRINITY_DN11636_c0_g1	182.155	7.50903	5.64761e-59	up
TRINITY_DN11638_c1_g3	Inf	#VALUE!	0.0283647	up
TRINITY_DN11639_c0_g1	0.414488	-1.2706	0.00984112	down
TRINITY_DN11640_c1_g1	0.45422	-1.13854	0.0249781	down
TRINITY_DN11641_c0_g3	0.418216	-1.25768	0.01147	down
TRINITY_DN11642_c1_g1	3.5276	1.81869	7.04205e-06	up
TRINITY_DN11642_c2_g4	0	#NUM!	0.0109719	down
TRINITY_DN11642_c2_g7	0.173974	-2.52305	0.0016232	down
TRINITY_DN11643_c11_g1	0.280175	-1.8356	0.0147504	down
TRINITY_DN11646_c1_g2	3.88767	1.95891	0.000123547	up
TRINITY_DN11648_c0_g1	0.15948	-2.64856	3.99253e-07	down
TRINITY_DN11649_c0_g1	4.84569	2.2767	4.84152e-06	up
TRINITY_DN11651_c1_g1	2.59171	1.3739	0.00696606	up
TRINITY_DN11652_c0_g1	7.66552	2.93838	2.16262e-14	up
TRINITY_DN11655_c0_g1	0.348872	-1.51923	0.00120553	down
TRINITY_DN11656_c0_g1	17.0677	4.0932	2.53187e-08	up
TRINITY_DN11656_c1_g1	4.52214	2.17701	8.9519e-08	up
TRINITY_DN11656_c1_g2	0.414505	-1.27054	0.000466176	down
TRINITY_DN11657_c0_g1	0.0579873	-4.10812	1.24301e-06	down
TRINITY_DN11657_c1_g1	2.22908	1.15645	0.00655936	up
TRINITY_DN11657_c1_g2	3.15767	1.65886	0.000294807	up
TRINITY_DN11657_c2_g2	3.59654	1.84661	0.0168438	up
TRINITY_DN11659_c0_g1	6.11237	2.61173	0.00156162	up
TRINITY_DN11659_c0_g3	9.41808	3.23543	8.61086e-07	up
TRINITY_DN11659_c0_g4	37.2375	5.21868	1.09135e-18	up
TRINITY_DN11660_c0_g1	33.127	5.04993	1.89247e-13	up
TRINITY_DN11660_c1_g1	2.81131	1.49124	7.75649e-05	up
TRINITY_DN11661_c0_g1	3.00678	1.58822	5.31828e-05	up
TRINITY_DN11661_c0_g2	3.83025	1.93744	0.000810262	up
TRINITY_DN11662_c2_g4	0.127499	-2.97144	6.2536e-10	down
TRINITY_DN11663_c1_g1	6.87446	2.78125	1.7997e-08	up
TRINITY_DN11663_c2_g8	0.314157	-1.67044	1.37804e-05	down
TRINITY_DN11663_c2_g9	4.02126	2.00765	0.00488875	up
TRINITY_DN11667_c1_g3	0.189005	-2.4035	4.57018e-05	down
TRINITY_DN11667_c2_g1	0.343761	-1.54052	1.0196e-05	down
TRINITY_DN11667_c3_g3	0.210513	-2.24802	6.982e-07	down
TRINITY_DN11667_c3_g4	2.7113	1.43899	0.0349625	up
TRINITY_DN11668_c0_g1	0.370069	-1.43413	7.01588e-05	down
TRINITY_DN11669_c0_g1	0.300493	-1.7346	3.7525e-05	down
TRINITY_DN11671_c0_g1	0.217922	-2.19812	6.75532e-06	down
TRINITY_DN11672_c0_g1	2.18023	1.12448	0.000466786	up
TRINITY_DN11673_c0_g1	2.35779	1.23744	0.0027956	up
TRINITY_DN11673_c1_g2	4.15364	2.05438	2.43021e-08	up
TRINITY_DN11673_c2_g1	0.352988	-1.50231	0.00433083	down
TRINITY_DN11673_c2_g2	0.34097	-1.55228	0.00265347	down
TRINITY_DN11674_c0_g1	6.2856	2.65205	0.000388481	up
TRINITY_DN11679_c0_g1	2.13292	1.09283	0.0237616	up
TRINITY_DN11680_c0_g1	0.1967	-2.34593	0.00141721	down
TRINITY_DN11686_c0_g1	152.346	7.25121	6.7614e-27	up
TRINITY_DN11686_c0_g2	4.29843	2.10381	5.1633e-05	up
TRINITY_DN11687_c1_g1	4.18462	2.0651	9.4172e-07	up
TRINITY_DN11687_c1_g2	0.0403734	-4.63045	1.78696e-09	down
TRINITY_DN11687_c2_g1	0.0951324	-3.39392	6.38692e-10	down
TRINITY_DN11688_c0_g1	0.451573	-1.14697	0.00539759	down
TRINITY_DN11688_c1_g1	0.1933	-2.37109	3.11601e-07	down
TRINITY_DN11689_c1_g1	0.305833	-1.70919	0.00754289	down
TRINITY_DN11690_c0_g1	0.217829	-2.19873	1.51705e-07	down
TRINITY_DN11691_c1_g1	0.297653	-1.7483	0.00397202	down
TRINITY_DN11691_c2_g1	0.313777	-1.67219	0.00203358	down
TRINITY_DN11691_c3_g1	3.14753	1.65422	5.23068e-05	up
TRINITY_DN11691_c4_g1	3.23897	1.69554	6.61343e-05	up
TRINITY_DN11691_c5_g2	4.68106	2.22684	1.1201e-07	up
TRINITY_DN11691_c5_g4	2.94088	1.55625	0.000333122	up
TRINITY_DN11691_c5_g5	Inf	#VALUE!	0.00658516	up
TRINITY_DN11691_c5_g7	0.485135	-1.04354	0.0111686	down
TRINITY_DN11691_c6_g1	0.379533	-1.3977	0.00100281	down
TRINITY_DN11692_c0_g1	3.01251	1.59097	3.96513e-05	up
TRINITY_DN11692_c6_g3	6.1452	2.61946	0.0183355	up
TRINITY_DN11693_c0_g1	4.18884	2.06655	0.0376017	up
TRINITY_DN11694_c0_g1	0.041391	-4.59454	5.78417e-05	down
TRINITY_DN11695_c1_g1	18.398	4.20148	0.0300951	up
TRINITY_DN11697_c0_g1	11.557	3.5307	1.00315e-09	up
TRINITY_DN11698_c0_g1	2.62386	1.39169	5.78927e-05	up
TRINITY_DN11698_c1_g1	0.128303	-2.96237	0.000310194	down
TRINITY_DN11699_c0_g1	3.42685	1.77688	7.11099e-06	up
TRINITY_DN11700_c0_g1	2.09826	1.06919	0.00170504	up
TRINITY_DN11701_c0_g2	0.411399	-1.28139	0.0221255	down
TRINITY_DN11701_c0_g3	0.307367	-1.70197	0.0143291	down
TRINITY_DN11702_c0_g1	2.67225	1.41806	0.0176409	up
TRINITY_DN11702_c1_g2	13.8893	3.7959	3.982e-05	up
TRINITY_DN11703_c0_g1	0.379825	-1.39659	0.0436284	down
TRINITY_DN11707_c0_g1	0.300791	-1.73317	4.22778e-08	down
TRINITY_DN11709_c0_g1	2.44464	1.28962	0.00125184	up
TRINITY_DN11710_c0_g1	0.253207	-1.98161	0.00647805	down
TRINITY_DN11714_c0_g1	98.2527	6.61843	4.43991e-58	up
TRINITY_DN11715_c3_g3	0.00515286	-7.60041	1.28356e-71	down
TRINITY_DN11715_c5_g1	0.0602829	-4.05211	1.00049e-15	down
TRINITY_DN11715_c6_g2	6.0438	2.59546	1.17088e-11	up
TRINITY_DN11717_c0_g1	3.94076	1.97847	0.000321183	up
TRINITY_DN11718_c0_g1	2.40365	1.26523	0.00319473	up
TRINITY_DN11719_c0_g1	2.25249	1.17152	0.00848267	up
TRINITY_DN1172_c0_g1	0.233362	-2.09936	6.27889e-06	down
TRINITY_DN11720_c3_g2	5.00556	2.32353	0.00151769	up
TRINITY_DN11720_c3_g3	2.21565	1.14773	0.000586671	up
TRINITY_DN11720_c4_g1	2.07402	1.05243	0.00818817	up
TRINITY_DN11720_c4_g4	2.16119	1.11183	0.0171386	up
TRINITY_DN11721_c0_g1	0.364949	-1.45423	0.0192528	down
TRINITY_DN11721_c0_g2	2.36999	1.24488	0.043646	up
TRINITY_DN11721_c0_g4	8.34557	3.06101	0.0155577	up
TRINITY_DN11722_c0_g1	0.283102	-1.82061	0.00818428	down
TRINITY_DN11722_c1_g3	0.329198	-1.60297	0.0121525	down
TRINITY_DN11724_c0_g1	4.56552	2.19078	0.00093154	up
TRINITY_DN11726_c2_g1	0.272238	-1.87706	1.95477e-05	down
TRINITY_DN11726_c5_g2	3.77174	1.91523	3.2751e-06	up
TRINITY_DN11727_c1_g1	3.09826	1.63146	8.88892e-06	up
TRINITY_DN11729_c0_g1	0.259311	-1.94724	0.00541461	down
TRINITY_DN11730_c0_g2	5.82247	2.54163	2.32469e-10	up
TRINITY_DN11734_c0_g1	2.18631	1.1285	0.00773453	up
TRINITY_DN11734_c1_g1	2.00025	1.00018	0.00535038	up
TRINITY_DN11735_c1_g1	0.391769	-1.35192	0.00263695	down
TRINITY_DN11736_c0_g1	23.5277	4.55629	4.91324e-18	up
TRINITY_DN11737_c4_g1	0.198253	-2.33459	0.000460996	down
TRINITY_DN11737_c5_g1	5.714	2.5145	0.000278831	up
TRINITY_DN11737_c5_g5	7.77424	2.9587	6.2888e-08	up
TRINITY_DN11739_c1_g2	0.314503	-1.66885	0.000176874	down
TRINITY_DN11740_c0_g1	22.8159	4.51197	5.96788e-24	up
TRINITY_DN11742_c0_g1	0.273533	-1.87021	0.00353199	down
TRINITY_DN11742_c1_g1	0.415175	-1.26821	2.72248e-05	down
TRINITY_DN11743_c1_g1	0.494196	-1.01684	0.0300893	down
TRINITY_DN11744_c1_g3	0.122789	-3.02574	5.11508e-13	down
TRINITY_DN11745_c0_g1	3.4431	1.78371	6.74469e-06	up
TRINITY_DN11745_c1_g2	2.62928	1.39467	0.0135381	up
TRINITY_DN11745_c3_g2	2.24403	1.16609	0.0227698	up
TRINITY_DN11749_c0_g1	0.0737435	-3.76134	1.682e-10	down
TRINITY_DN11751_c0_g2	5.01221	2.32545	0.0333955	up
TRINITY_DN11753_c1_g1	0.11935	-3.06673	0.000598728	down
TRINITY_DN11754_c0_g1	0.308604	-1.69617	0.00401683	down
TRINITY_DN11754_c1_g1	7.5898	2.92406	2.53134e-07	up
TRINITY_DN11754_c1_g2	55.8711	5.80403	2.95648e-11	up
TRINITY_DN11754_c1_g3	4.76726	2.25316	5.37578e-10	up
TRINITY_DN11754_c1_g5	0.30576	-1.70953	8.74568e-06	down
TRINITY_DN11754_c1_g6	2.34816	1.23153	0.000559639	up
TRINITY_DN11754_c1_g8	0.364404	-1.45639	0.00287097	down
TRINITY_DN11755_c0_g1	0.197521	-2.33992	3.73025e-05	down
TRINITY_DN11756_c0_g1	7.43803	2.89492	0.0080678	up
TRINITY_DN11756_c1_g1	3.67601	1.87814	6.4709e-05	up
TRINITY_DN11756_c1_g2	2.08578	1.06058	0.00104471	up
TRINITY_DN11758_c0_g1	4.64985	2.21718	0.000591711	up
TRINITY_DN11760_c0_g1	0.378422	-1.40193	0.000840682	down
TRINITY_DN11761_c0_g1	3.71063	1.89166	0.00187612	up
TRINITY_DN11761_c1_g2	9.94124	3.31343	1.32809e-13	up
TRINITY_DN11762_c0_g2	0.222192	-2.17012	0.00618396	down
TRINITY_DN11763_c1_g1	6.20308	2.63298	0.000255222	up
TRINITY_DN11763_c3_g1	2.47268	1.30608	0.00629136	up
TRINITY_DN11764_c1_g1	0.311366	-1.68332	0.00586794	down
TRINITY_DN11765_c0_g2	3.23763	1.69494	9.38492e-05	up
TRINITY_DN11765_c0_g3	11.2662	3.49392	6.40311e-20	up
TRINITY_DN11767_c0_g1	4.53619	2.18148	6.97275e-08	up
TRINITY_DN11768_c1_g2	0.371255	-1.42952	2.11623e-05	down
TRINITY_DN11768_c1_g4	2.51852	1.33258	0.000945872	up
TRINITY_DN11769_c0_g1	6.18624	2.62906	1.72476e-11	up
TRINITY_DN11770_c0_g1	0.0629506	-3.98964	1.84999e-21	down
TRINITY_DN11771_c0_g2	2.37202	1.24611	0.00103982	up
TRINITY_DN11771_c1_g2	0.365124	-1.45354	0.00684032	down
TRINITY_DN11773_c0_g1	0.167023	-2.58188	0.000115434	down
TRINITY_DN11774_c1_g1	2.66301	1.41306	0.0110483	up
TRINITY_DN11775_c2_g2	2.7433	1.45591	0.0106883	up
TRINITY_DN11775_c2_g3	13.7083	3.77698	0.000321905	up
TRINITY_DN11775_c2_g4	3.95892	1.98511	0.000489227	up
TRINITY_DN11775_c2_g6	2.70465	1.43544	0.0174926	up
TRINITY_DN11775_c2_g8	23.0578	4.52718	6.52767e-14	up
TRINITY_DN11775_c3_g1	0.372129	-1.42612	0.00242511	down
TRINITY_DN11780_c2_g1	0.0869487	-3.52369	0.00055056	down
TRINITY_DN11782_c0_g1	0.339291	-1.55941	0.000639282	down
TRINITY_DN11783_c1_g1	3.29483	1.72021	3.75375e-06	up
TRINITY_DN11784_c0_g1	0.109134	-3.19583	6.43942e-06	down
TRINITY_DN11786_c0_g1	2.20684	1.14198	0.00159861	up
TRINITY_DN11787_c0_g1	19.3127	4.27148	2.95539e-25	up
TRINITY_DN11788_c0_g1	3.05316	1.6103	3.08407e-06	up
TRINITY_DN11790_c0_g1	0.483467	-1.04851	0.00790496	down
TRINITY_DN11791_c0_g1	2.34253	1.22807	0.000518361	up
TRINITY_DN11791_c0_g2	2.38448	1.25367	0.000215107	up
TRINITY_DN11791_c0_g4	0.330906	-1.59551	0.0429052	down
TRINITY_DN11791_c0_g5	2.14112	1.09837	0.011903	up
TRINITY_DN11791_c0_g7	3.34561	1.74227	0.000146816	up
TRINITY_DN11791_c0_g8	3.72413	1.8969	1.23798e-05	up
TRINITY_DN11792_c0_g1	2.11352	1.07965	0.00433898	up
TRINITY_DN11793_c0_g1	0.303757	-1.71901	0.000307253	down
TRINITY_DN11793_c0_g2	9.69092	3.27663	1.62381e-15	up
TRINITY_DN11794_c0_g1	0.173931	-2.52341	0.000469163	down
TRINITY_DN11796_c0_g1	0.229037	-2.12634	0.000251532	down
TRINITY_DN11796_c1_g1	2.16384	1.1136	0.00130116	up
TRINITY_DN11798_c0_g1	0.323784	-1.6269	0.0231389	down
TRINITY_DN11798_c0_g2	22.3228	4.48045	0.000641883	up
TRINITY_DN11799_c1_g1	4.39171	2.13478	5.25568e-08	up
TRINITY_DN11799_c1_g2	2.61662	1.3877	0.00012433	up
TRINITY_DN11800_c0_g1	3.12847	1.64546	8.49812e-05	up
TRINITY_DN11801_c0_g1	3.10456	1.63439	0.000219339	up
TRINITY_DN11804_c1_g1	2.09785	1.06891	0.016309	up
TRINITY_DN11804_c1_g3	9.7637	3.28743	0.00297176	up
TRINITY_DN11804_c3_g1	4.03013	2.01083	0.000112916	up
TRINITY_DN11804_c3_g2	91.059	6.50873	1.28515e-17	up
TRINITY_DN11804_c4_g1	0.312378	-1.67864	1.88491e-05	down
TRINITY_DN11804_c5_g3	0.250884	-1.99491	0.000397412	down
TRINITY_DN11804_c5_g4	5.02426	2.32891	3.82199e-05	up
TRINITY_DN11804_c5_g7	3.52648	1.81823	0.0146567	up
TRINITY_DN11804_c6_g1	4.44761	2.15303	8.12207e-07	up
TRINITY_DN11804_c7_g1	4.04541	2.01628	0.000184089	up
TRINITY_DN11805_c10_g1	7.67624	2.9404	2.9453e-11	up
TRINITY_DN11805_c12_g1	6.1538	2.62148	2.16001e-12	up
TRINITY_DN11805_c13_g3	10.8036	3.43344	2.27858e-10	up
TRINITY_DN11805_c6_g2	25.1012	4.64968	0.0129443	up
TRINITY_DN11805_c9_g1	0.380619	-1.39358	4.87857e-05	down
TRINITY_DN11806_c3_g1	0.174653	-2.51744	6.57976e-08	down
TRINITY_DN11806_c5_g1	4.00474	2.00171	5.71285e-08	up
TRINITY_DN11806_c6_g1	2.85582	1.5139	0.00069288	up
TRINITY_DN11806_c6_g6	0.0327534	-4.93221	8.47582e-16	down
TRINITY_DN11807_c0_g1	3.18036	1.66919	9.39959e-05	up
TRINITY_DN11807_c0_g2	12.574	3.65237	8.65099e-11	up
TRINITY_DN11808_c0_g4	5.9861	2.58162	0.0251701	up
TRINITY_DN11809_c1_g1	3.22854	1.69088	0.00016821	up
TRINITY_DN11809_c1_g2	0.179697	-2.47636	2.37453e-05	down
TRINITY_DN11809_c1_g3	0.110467	-3.17831	2.10884e-10	down
TRINITY_DN11811_c0_g1	2.38914	1.25649	0.00263171	up
TRINITY_DN11812_c0_g1	5.14501	2.36317	1.41456e-06	up
TRINITY_DN11813_c1_g1	0.473651	-1.0781	0.00347596	down
TRINITY_DN11813_c1_g3	0.258915	-1.94945	0.00428208	down
TRINITY_DN11813_c1_g6	3.42358	1.77551	0.000419332	up
TRINITY_DN11813_c1_g7	2.85904	1.51553	0.000206468	up
TRINITY_DN11814_c1_g1	2.27997	1.18902	0.00121758	up
TRINITY_DN11816_c0_g1	3.01512	1.59221	0.0145401	up
TRINITY_DN11816_c1_g1	0.342685	-1.54505	9.42392e-05	down
TRINITY_DN11817_c0_g1	0.305281	-1.71179	0.00663565	down
TRINITY_DN11818_c0_g1	0.112247	-3.15525	6.18248e-14	down
TRINITY_DN11818_c0_g2	0.0895944	-3.48045	9.37749e-06	down
TRINITY_DN11819_c0_g3	30.8161	4.94561	1.809e-11	up
TRINITY_DN11820_c2_g2	3.3077	1.72583	0.00486281	up
TRINITY_DN11820_c3_g1	0.162055	-2.62545	3.57679e-12	down
TRINITY_DN11820_c3_g11	3.20996	1.68256	5.85392e-05	up
TRINITY_DN11820_c3_g3	4.56625	2.19101	0.0182173	up
TRINITY_DN11820_c3_g5	2.62902	1.39452	0.0165584	up
TRINITY_DN11820_c3_g6	12.386	3.63064	8.27668e-05	up
TRINITY_DN11820_c3_g7	3.94036	1.97833	4.04564e-07	up
TRINITY_DN11820_c3_g9	0.156842	-2.67262	1.97762e-09	down
TRINITY_DN11821_c1_g1	0.411569	-1.2808	0.0013898	down
TRINITY_DN11823_c0_g1	0.0351596	-4.82994	2.03617e-16	down
TRINITY_DN11824_c0_g1	0.248586	-2.00818	0.000447427	down
TRINITY_DN11824_c0_g2	0.181832	-2.45932	0.000319991	down
TRINITY_DN11825_c0_g1	0.402094	-1.3144	0.00399764	down
TRINITY_DN11826_c1_g1	2.46531	1.30177	0.00047489	up
TRINITY_DN11826_c1_g4	0.424578	-1.2359	0.00203855	down
TRINITY_DN11827_c0_g1	0.370541	-1.4323	0.000862044	down
TRINITY_DN11827_c0_g2	0.457863	-1.12701	0.00166726	down
TRINITY_DN11829_c0_g1	0.332825	-1.58716	1.3533e-05	down
TRINITY_DN11830_c0_g1	11.4639	3.51903	0.000227189	up
TRINITY_DN11830_c1_g3	0.472112	-1.0828	0.014707	down
TRINITY_DN11831_c0_g1	0.408273	-1.29239	0.00036797	down
TRINITY_DN11831_c0_g2	0.225772	-2.14706	1.92209e-05	down
TRINITY_DN11831_c0_g3	0.227568	-2.13563	0.00132961	down
TRINITY_DN11832_c0_g1	0.394899	-1.34044	0.00804006	down
TRINITY_DN11832_c1_g1	0.484467	-1.04553	0.000996759	down
TRINITY_DN11835_c3_g1	2.51735	1.33191	0.00927609	up
TRINITY_DN11835_c4_g1	24.0449	4.58766	8.07419e-09	up
TRINITY_DN11835_c4_g14	5.91007	2.56317	3.57775e-05	up
TRINITY_DN11835_c4_g2	0.423015	-1.24122	0.00199665	down
TRINITY_DN11835_c4_g3	6.3014	2.65567	3.62364e-05	up
TRINITY_DN11835_c4_g5	3.25148	1.7011	0.0164488	up
TRINITY_DN11835_c4_g8	5.21839	2.38361	0.0180325	up
TRINITY_DN11837_c0_g1	9.16329	3.19587	1.90908e-06	up
TRINITY_DN11837_c1_g1	5.34382	2.41787	0.000141341	up
TRINITY_DN11837_c1_g2	4.23504	2.08237	0.0250007	up
TRINITY_DN11838_c0_g1	9.71883	3.28078	5.03939e-06	up
TRINITY_DN11838_c2_g10	22.8521	4.51425	7.91641e-22	up
TRINITY_DN11839_c1_g3	0.454302	-1.13828	0.046333	down
TRINITY_DN11840_c0_g2	5.72952	2.51841	1.51405e-05	up
TRINITY_DN11840_c1_g1	3.73018	1.89925	2.23555e-07	up
TRINITY_DN11840_c1_g2	2.31509	1.21107	0.000914981	up
TRINITY_DN11841_c0_g1	2.94251	1.55705	0.00395382	up
TRINITY_DN11841_c15_g3	2.07946	1.05621	0.00282098	up
TRINITY_DN11841_c15_g4	66.2484	6.04981	0.00341861	up
TRINITY_DN11841_c16_g1	23.9342	4.581	0.012519	up
TRINITY_DN11841_c16_g3	5.44433	2.44475	0.00160659	up
TRINITY_DN11842_c0_g1	4.03995	2.01434	1.15504e-05	up
TRINITY_DN11842_c2_g2	0.297513	-1.74898	4.12501e-06	down
TRINITY_DN11844_c0_g1	4.26651	2.09306	0.00169786	up
TRINITY_DN11847_c1_g1	4.4503	2.1539	0.000149097	up
TRINITY_DN11847_c2_g1	2.7466	1.45765	0.00356228	up
TRINITY_DN11847_c2_g2	2.00043	1.00031	0.0473571	up
TRINITY_DN11848_c0_g1	0.323251	-1.62927	6.06033e-07	down
TRINITY_DN11850_c2_g2	0.0333009	-4.90829	8.19978e-07	down
TRINITY_DN11850_c4_g10	0.237304	-2.07519	4.28571e-07	down
TRINITY_DN11850_c4_g3	18.9318	4.24274	1.06285e-27	up
TRINITY_DN11850_c4_g5	2.11049	1.07758	0.00220545	up
TRINITY_DN11850_c4_g9	3.61333	1.85333	0.0363266	up
TRINITY_DN11851_c0_g1	0.407821	-1.29399	0.000900094	down
TRINITY_DN11853_c0_g2	2.85949	1.51576	0.000549283	up
TRINITY_DN11855_c0_g1	0.382936	-1.38483	0.000456401	down
TRINITY_DN11857_c0_g1	2.85448	1.51323	0.000109285	up
TRINITY_DN11857_c1_g1	5.88478	2.55699	4.75769e-10	up
TRINITY_DN11857_c1_g2	0.308802	-1.69525	0.0134914	down
TRINITY_DN11857_c1_g3	0.425972	-1.23117	0.0251415	down
TRINITY_DN11857_c2_g1	0.387664	-1.36712	0.00174263	down
TRINITY_DN11857_c3_g1	0.210695	-2.24677	1.35541e-09	down
TRINITY_DN11858_c0_g1	0.425769	-1.23186	0.00301238	down
TRINITY_DN11859_c0_g1	0.0478355	-4.38578	1.27488e-27	down
TRINITY_DN11859_c0_g2	4.29962	2.10421	1.46318e-06	up
TRINITY_DN11859_c0_g5	4.75526	2.24952	0.0137649	up
TRINITY_DN11862_c0_g1	0.421928	-1.24493	0.00551224	down
TRINITY_DN11864_c2_g1	3.14478	1.65296	0.00591554	up
TRINITY_DN11864_c2_g3	0.434282	-1.2033	0.00280353	down
TRINITY_DN11864_c3_g1	0.384195	-1.38009	0.000504446	down
TRINITY_DN11865_c0_g1	7.19347	2.84669	0.000569683	up
TRINITY_DN11866_c0_g1	0.220762	-2.17944	0.000828687	down
TRINITY_DN11867_c1_g1	0.459985	-1.12034	0.0184724	down
TRINITY_DN11867_c2_g1	16.396	4.03527	4.68356e-09	up
TRINITY_DN11868_c1_g1	0.203283	-2.29844	5.13694e-05	down
TRINITY_DN11868_c6_g5	2.52984	1.33905	0.000342493	up
TRINITY_DN11868_c6_g6	2.08317	1.05878	0.0285861	up
TRINITY_DN11868_c6_g8	0.469091	-1.09206	0.00129295	down
TRINITY_DN11868_c7_g2	0.13218	-2.91942	0.00675827	down
TRINITY_DN11868_c8_g1	13.3546	3.73927	6.76328e-10	up
TRINITY_DN11869_c0_g3	5.3599	2.42221	0.0197958	up
TRINITY_DN11869_c1_g1	24.181	4.5958	1.3934e-15	up
TRINITY_DN11873_c0_g1	10.2865	3.36267	2.38293e-13	up
TRINITY_DN11874_c0_g1	0.191336	-2.38582	2.21157e-06	down
TRINITY_DN11874_c0_g3	35.249	5.13951	6.67897e-06	up
TRINITY_DN11877_c0_g1	0.288942	-1.79115	0.000405505	down
TRINITY_DN11877_c0_g3	3.4785	1.79847	5.64704e-05	up
TRINITY_DN11879_c4_g1	0.343943	-1.53976	7.43526e-06	down
TRINITY_DN11879_c5_g2	0.491119	-1.02586	0.0453054	down
TRINITY_DN11879_c5_g7	0.183484	-2.44627	0.00683752	down
TRINITY_DN11881_c0_g1	0.320376	-1.64216	0.000623841	down
TRINITY_DN11881_c5_g3	0.208465	-2.26213	0.000223222	down
TRINITY_DN11881_c5_g5	0.472428	-1.08183	0.0219677	down
TRINITY_DN11881_c6_g1	25.435	4.66874	1.07308e-09	up
TRINITY_DN11882_c2_g1	3.55901	1.83148	4.26211e-05	up
TRINITY_DN11882_c3_g1	11.7919	3.55972	5.75915e-07	up
TRINITY_DN11884_c0_g2	0.28734	-1.79917	0.0405121	down
TRINITY_DN11887_c0_g1	58.1989	5.86292	2.83596e-15	up
TRINITY_DN11887_c0_g2	194.757	7.60553	1.87504e-57	up
TRINITY_DN11889_c1_g1	6.2297	2.63916	3.40346e-11	up
TRINITY_DN11889_c1_g3	0.34784	-1.5235	0.000434576	down
TRINITY_DN11889_c1_g4	0.488717	-1.03293	0.0114316	down
TRINITY_DN11890_c0_g1	0.444352	-1.17022	0.00450003	down
TRINITY_DN11891_c1_g1	0.466861	-1.09893	0.0103073	down
TRINITY_DN11892_c0_g1	4.05683	2.02035	0.00208241	up
TRINITY_DN11893_c1_g1	3.69731	1.88647	8.25173e-05	up
TRINITY_DN11894_c0_g1	3.99344	1.99763	0.000198562	up
TRINITY_DN11894_c1_g1	0.279727	-1.83791	0.0409995	down
TRINITY_DN11899_c0_g1	5.17705	2.37213	1.3559e-05	up
TRINITY_DN11900_c1_g1	12.822	3.68054	2.28605e-13	up
TRINITY_DN11902_c0_g1	6.36568	2.67031	0.000161172	up
TRINITY_DN11903_c0_g1	0.403918	-1.30786	0.00154491	down
TRINITY_DN11904_c0_g2	3.66315	1.87309	1.06129e-05	up
TRINITY_DN11905_c0_g2	7.45697	2.89859	1.9465e-10	up
TRINITY_DN11907_c0_g1	3.4494	1.78634	1.6849e-05	up
TRINITY_DN11907_c1_g1	2.40906	1.26847	0.00100598	up
TRINITY_DN11908_c0_g1	25.6444	4.68057	3.71455e-10	up
TRINITY_DN11908_c0_g3	0.0354162	-4.81945	2.57938e-17	down
TRINITY_DN11909_c2_g1	3.01723	1.59322	0.00610539	up
TRINITY_DN11909_c2_g2	2.43867	1.2861	0.0353561	up
TRINITY_DN11909_c4_g1	0.296946	-1.75173	0.00246864	down
TRINITY_DN11909_c4_g2	0.140327	-2.83313	8.77174e-07	down
TRINITY_DN11909_c4_g5	7.36522	2.88073	0.0238442	up
TRINITY_DN11909_c5_g1	0.0410645	-4.60596	0.0370953	down
TRINITY_DN11909_c6_g2	2.16037	1.11128	0.013659	up
TRINITY_DN11909_c8_g1	8.13172	3.02356	1.13428e-14	up
TRINITY_DN11910_c1_g1	6.01639	2.5889	0.000115329	up
TRINITY_DN11910_c2_g1	0.321582	-1.63674	0.00544427	down
TRINITY_DN11910_c4_g1	2.67493	1.4195	0.00268115	up
TRINITY_DN11910_c4_g2	0.145537	-2.78054	1.50116e-11	down
TRINITY_DN11910_c4_g3	0.0677396	-3.88386	2.11659e-12	down
TRINITY_DN11910_c5_g1	19.0275	4.25002	1.35738e-17	up
TRINITY_DN11910_c5_g10	8.32911	3.05816	3.8493e-06	up
TRINITY_DN11910_c5_g8	0.450125	-1.1516	0.00541818	down
TRINITY_DN11910_c5_g9	19.9907	4.32126	7.91339e-07	up
TRINITY_DN11913_c3_g2	0.340823	-1.55291	8.45536e-05	down
TRINITY_DN11913_c3_g3	0.451552	-1.14704	0.00075085	down
TRINITY_DN11913_c5_g2	3.1314	1.64681	0.000542029	up
TRINITY_DN11913_c6_g1	0.497133	-1.0083	0.0388238	down
TRINITY_DN11913_c6_g5	0.49834	-1.0048	0.00349763	down
TRINITY_DN11914_c0_g1	14.3377	3.84174	2.70699e-12	up
TRINITY_DN11914_c0_g2	6.41141	2.68064	1.20124e-10	up
TRINITY_DN11915_c0_g7	0.132934	-2.91122	6.88487e-09	down
TRINITY_DN11916_c0_g1	0.207601	-2.26811	0.00708031	down
TRINITY_DN11916_c1_g2	0.363687	-1.45923	0.000228683	down
TRINITY_DN11916_c1_g3	31.7582	4.98906	6.8412e-05	up
TRINITY_DN11916_c1_g4	4.14703	2.05208	3.40734e-06	up
TRINITY_DN11917_c0_g1	0.459269	-1.12259	0.00402047	down
TRINITY_DN11918_c0_g1	4.04169	2.01496	6.78166e-07	up
TRINITY_DN11918_c0_g2	0.477165	-1.06744	0.00880061	down
TRINITY_DN11919_c0_g1	4.00227	2.00082	8.33982e-07	up
TRINITY_DN11919_c1_g3	0.493722	-1.01823	0.0125884	down
TRINITY_DN11920_c0_g1	0.215866	-2.21179	3.72998e-07	down
TRINITY_DN11921_c1_g1	0.0954876	-3.38854	4.11724e-17	down
TRINITY_DN11922_c0_g1	10.7492	3.42616	7.2983e-11	up
TRINITY_DN11922_c0_g2	0.117791	-3.0857	0.00296251	down
TRINITY_DN11922_c0_g3	50.6867	5.66353	5.44214e-30	up
TRINITY_DN11922_c0_g4	0.0368673	-4.76151	1.78795e-10	down
TRINITY_DN11922_c0_g5	7.49122	2.9052	7.47113e-12	up
TRINITY_DN11923_c0_g1	0.0766976	-3.70468	3.4076e-14	down
TRINITY_DN11923_c1_g2	0.0252774	-5.30601	1.69367e-07	down
TRINITY_DN11924_c1_g1	0.452103	-1.14528	0.00299438	down
TRINITY_DN11924_c2_g2	0.193454	-2.36994	5.74897e-09	down
TRINITY_DN11924_c3_g1	0.335446	-1.57585	4.01438e-05	down
TRINITY_DN11926_c0_g1	2.46669	1.30257	0.00295457	up
TRINITY_DN11926_c0_g6	0.237819	-2.07206	0.0401724	down
TRINITY_DN11927_c2_g4	0.369761	-1.43534	0.00988832	down
TRINITY_DN11927_c3_g3	68.1909	6.09151	1.3552e-28	up
TRINITY_DN11929_c0_g1	0.363269	-1.46089	0.0008772	down
TRINITY_DN11930_c0_g3	3.25424	1.70232	7.06471e-05	up
TRINITY_DN11931_c0_g1	2.00772	1.00556	0.00361873	up
TRINITY_DN11932_c0_g1	8.28064	3.04974	4.02032e-14	up
TRINITY_DN11933_c0_g1	0.151681	-2.72089	7.03228e-05	down
TRINITY_DN11933_c0_g2	0.19917	-2.32793	0.0025776	down
TRINITY_DN11934_c1_g1	0.416666	-1.26304	0.0113721	down
TRINITY_DN11936_c1_g1	0.259677	-1.94521	0.00019277	down
TRINITY_DN11936_c1_g2	0.352587	-1.50395	0.00633271	down
TRINITY_DN11936_c1_g4	0.354917	-1.49445	0.00132271	down
TRINITY_DN11937_c0_g1	4.23655	2.08289	0.00104011	up
TRINITY_DN11938_c1_g1	2.16235	1.1126	0.00591047	up
TRINITY_DN11942_c0_g1	2.55966	1.35595	0.000233109	up
TRINITY_DN11942_c1_g1	42.4224	5.40675	0.000378636	up
TRINITY_DN11942_c1_g3	4.18712	2.06596	1.70674e-06	up
TRINITY_DN11942_c1_g4	2.11806	1.08274	0.012993	up
TRINITY_DN11943_c1_g1	3.20236	1.67914	3.50336e-07	up
TRINITY_DN11946_c2_g1	Inf	#VALUE!	0.00434082	up
TRINITY_DN11947_c0_g1	0.274205	-1.86667	0.000479668	down
TRINITY_DN11947_c2_g3	2.78088	1.47554	0.000308236	up
TRINITY_DN11947_c2_g4	2.4624	1.30006	0.00013289	up
TRINITY_DN11947_c2_g9	4.23555	2.08255	0.0358508	up
TRINITY_DN11949_c0_g3	0.238058	-2.07062	0.0114348	down
TRINITY_DN11950_c1_g2	2.9884	1.57937	0.0210813	up
TRINITY_DN11952_c0_g1	0.380272	-1.3949	0.0102755	down
TRINITY_DN11952_c0_g2	0.477211	-1.0673	0.0343536	down
TRINITY_DN11952_c0_g3	0.228341	-2.13074	0.0024171	down
TRINITY_DN11953_c0_g1	0.394526	-1.34181	0.0327178	down
TRINITY_DN11953_c0_g2	0.224539	-2.15496	0.000117952	down
TRINITY_DN11955_c0_g1	0.356912	-1.48636	0.00116596	down
TRINITY_DN11955_c1_g1	0.290522	-1.78328	4.13873e-05	down
TRINITY_DN11955_c2_g1	27.683	4.79093	2.26079e-06	up
TRINITY_DN11955_c3_g1	23.4536	4.55174	7.41008e-20	up
TRINITY_DN11955_c4_g1	0.152999	-2.70841	1.42227e-09	down
TRINITY_DN11955_c5_g1	0.483905	-1.0472	0.00520279	down
TRINITY_DN11957_c2_g1	2.81944	1.49541	0.038457	up
TRINITY_DN11957_c2_g2	0.344495	-1.53744	0.000170985	down
TRINITY_DN11957_c3_g1	2.16593	1.11498	0.00815667	up
TRINITY_DN11958_c0_g2	0.39471	-1.34114	0.0288559	down
TRINITY_DN11959_c0_g1	4.98192	2.3167	4.71745e-06	up
TRINITY_DN11959_c1_g2	53.1155	5.73106	1.2508e-14	up
TRINITY_DN11960_c3_g3	6.46	2.69153	9.64707e-11	up
TRINITY_DN11960_c3_g5	3.427	1.77695	5.98881e-06	up
TRINITY_DN11960_c4_g4	0.0948139	-3.39876	0.000380774	down
TRINITY_DN11962_c0_g1	2.67262	1.41825	0.00180689	up
TRINITY_DN11963_c0_g1	0.32366	-1.62745	0.00426643	down
TRINITY_DN11963_c1_g1	3.90124	1.96393	5.58543e-07	up
TRINITY_DN11964_c0_g1	0.359485	-1.476	0.000124316	down
TRINITY_DN11964_c1_g3	0.33826	-1.5638	1.81337e-06	down
TRINITY_DN11965_c0_g1	2.92078	1.54635	9.97928e-05	up
TRINITY_DN11966_c1_g1	5.2856	2.40207	1.30573e-05	up
TRINITY_DN11966_c2_g5	6.09437	2.60748	3.38307e-07	up
TRINITY_DN11966_c2_g7	0.238728	-2.06656	8.60518e-06	down
TRINITY_DN11967_c2_g1	3.11552	1.63947	0.000127092	up
TRINITY_DN11967_c4_g1	0.27885	-1.84244	2.60734e-06	down
TRINITY_DN11968_c0_g1	48.1362	5.58905	4.85351e-13	up
TRINITY_DN11968_c1_g1	27.3665	4.77434	1.75587e-07	up
TRINITY_DN11968_c4_g1	3.03247	1.60049	3.68059e-05	up
TRINITY_DN11968_c5_g1	2.16273	1.11285	0.00949906	up
TRINITY_DN11968_c7_g1	0.25695	-1.96044	3.38419e-06	down
TRINITY_DN11969_c1_g2	5.25803	2.39452	4.77604e-09	up
TRINITY_DN11969_c2_g1	3.79115	1.92264	8.60079e-06	up
TRINITY_DN11971_c0_g1	2.64681	1.40425	0.00487107	up
TRINITY_DN11972_c5_g1	0.242	-2.04692	0.00206203	down
TRINITY_DN11972_c7_g2	4.65015	2.21728	0.00074328	up
TRINITY_DN11972_c8_g2	0.186703	-2.42118	1.52127e-09	down
TRINITY_DN11972_c8_g3	7.60175	2.92633	2.23587e-06	up
TRINITY_DN11972_c9_g2	0.173886	-2.52379	2.63971e-06	down
TRINITY_DN11973_c0_g1	0.186389	-2.42361	1.22952e-05	down
TRINITY_DN11974_c1_g2	2.96143	1.56629	9.4485e-05	up
TRINITY_DN11974_c1_g3	0.161897	-2.62685	0.00485408	down
TRINITY_DN11974_c1_g5	0.206645	-2.27477	1.41785e-07	down
TRINITY_DN11974_c1_g6	Inf	#VALUE!	0.00126054	up
TRINITY_DN11975_c0_g1	5.52884	2.46698	6.39452e-05	up
TRINITY_DN11975_c2_g3	3.34586	1.74237	1.12387e-05	up
TRINITY_DN11975_c2_g7	0.465486	-1.10319	0.00175663	down
TRINITY_DN11975_c2_g9	15.3638	3.94146	5.03366e-11	up
TRINITY_DN11978_c0_g1	0.217267	-2.20246	0.000136529	down
TRINITY_DN11979_c0_g1	13.4118	3.74543	7.10233e-18	up
TRINITY_DN11979_c1_g1	4.39194	2.13486	0.000332216	up
TRINITY_DN11981_c0_g2	4.19617	2.06907	4.88989e-07	up
TRINITY_DN11981_c2_g2	0.242236	-2.04551	5.72645e-07	down
TRINITY_DN11982_c2_g2	3.72135	1.89583	0.000204879	up
TRINITY_DN11984_c0_g2	0.302965	-1.72278	4.26751e-05	down
TRINITY_DN11987_c0_g1	3.73357	1.90056	4.49958e-05	up
TRINITY_DN11987_c1_g2	3.00164	1.58575	3.73312e-06	up
TRINITY_DN11989_c1_g1	0.380915	-1.39246	0.00643228	down
TRINITY_DN11989_c1_g2	0.255621	-1.96792	0.00389617	down
TRINITY_DN11989_c6_g1	103.44	6.69266	0.0417437	up
TRINITY_DN11992_c0_g1	0.318324	-1.65143	0.0213266	down
TRINITY_DN11992_c0_g2	0.377824	-1.40422	0.0436622	down
TRINITY_DN11993_c1_g1	3.68856	1.88306	0.00926763	up
TRINITY_DN11994_c1_g1	2.00104	1.00075	0.00480009	up
TRINITY_DN11994_c3_g1	11.909	3.57398	2.79771e-10	up
TRINITY_DN11994_c5_g10	0.176337	-2.50359	0.000193423	down
TRINITY_DN11994_c5_g11	Inf	#VALUE!	0.0395655	up
TRINITY_DN11994_c5_g3	12.0526	3.59128	1.02688e-17	up
TRINITY_DN11994_c7_g1	56.314	5.81542	2.90833e-24	up
TRINITY_DN11994_c8_g1	5.14954	2.36444	0.00953872	up
TRINITY_DN11995_c0_g1	0.245221	-2.02784	0.000108078	down
TRINITY_DN11995_c0_g2	2.25076	1.17041	0.000570579	up
TRINITY_DN11996_c0_g1	2.52959	1.3389	0.00233834	up
TRINITY_DN11998_c1_g1	2.18072	1.1248	0.00218507	up
TRINITY_DN11998_c4_g12	13.0297	3.70373	6.9168e-06	up
TRINITY_DN11998_c4_g2	0.391201	-1.35402	0.0015727	down
TRINITY_DN11998_c4_g4	0.269778	-1.89015	0.000596416	down
TRINITY_DN11998_c4_g9	2.76484	1.4672	0.000158058	up
TRINITY_DN11999_c10_g1	6.58801	2.71984	9.94843e-07	up
TRINITY_DN11999_c9_g1	0.431898	-1.21124	0.0157935	down
TRINITY_DN11999_c9_g2	0.433045	-1.20741	0.00551652	down
TRINITY_DN11999_c9_g5	5.11864	2.35576	1.24778e-05	up
TRINITY_DN12000_c0_g1	2.33502	1.22344	0.00668279	up
TRINITY_DN12002_c1_g1	0.0275961	-5.17939	1.2178e-35	down
TRINITY_DN12003_c0_g2	0.0316042	-4.98374	1.84325e-17	down
TRINITY_DN12004_c1_g2	17.1778	4.10247	0.00454404	up
TRINITY_DN12004_c1_g3	20.6862	4.37059	0.00977392	up
TRINITY_DN12006_c0_g1	11.0311	3.4635	3.51235e-12	up
TRINITY_DN12007_c0_g1	0.0970379	-3.36531	2.12355e-05	down
TRINITY_DN12007_c1_g1	12.6136	3.65691	1.42722e-10	up
TRINITY_DN12007_c2_g1	10.514	3.39424	5.55097e-10	up
TRINITY_DN12007_c4_g1	0.329667	-1.60092	4.48454e-05	down
TRINITY_DN12007_c5_g1	0.120712	-3.05036	3.58473e-05	down
TRINITY_DN12007_c5_g2	0.37779	-1.40434	0.000886219	down
TRINITY_DN12008_c3_g1	0.149935	-2.7376	1.70289e-09	down
TRINITY_DN12008_c4_g1	4.29111	2.10135	0.00535732	up
TRINITY_DN12008_c5_g2	2.90623	1.53915	4.80041e-05	up
TRINITY_DN12008_c5_g3	0.271935	-1.87866	0.0108361	down
TRINITY_DN12009_c1_g1	0.310426	-1.68768	0.000988564	down
TRINITY_DN12009_c2_g1	10.3253	3.36811	3.97652e-18	up
TRINITY_DN12009_c4_g1	4.50133	2.17035	3.1015e-05	up
TRINITY_DN12009_c5_g9	3.153	1.65673	0.000192526	up
TRINITY_DN12010_c0_g1	0.228817	-2.12774	5.22528e-07	down
TRINITY_DN12010_c1_g2	4.20454	2.07195	0.00033208	up
TRINITY_DN12011_c0_g1	0.356526	-1.48792	0.0155337	down
TRINITY_DN12012_c0_g1	0.388174	-1.36523	0.00408323	down
TRINITY_DN12013_c0_g1	3.79028	1.92231	9.30965e-08	up
TRINITY_DN12013_c0_g2	4.92149	2.29909	0.022916	up
TRINITY_DN12015_c0_g1	0.101465	-3.30095	0.0108743	down
TRINITY_DN12015_c0_g5	11.0253	3.46275	3.78362e-18	up
TRINITY_DN12018_c1_g1	17.9035	4.16217	3.04066e-07	up
TRINITY_DN12018_c3_g1	4.80125	2.26341	2.62662e-08	up
TRINITY_DN12018_c4_g1	0.336965	-1.56933	0.0046837	down
TRINITY_DN12018_c5_g1	2.73255	1.45025	0.0011174	up
TRINITY_DN12020_c0_g1	8.8815	3.1508	3.34706e-07	up
TRINITY_DN12020_c1_g1	2.20691	1.14203	0.000759536	up
TRINITY_DN12022_c1_g4	30.1874	4.91587	4.19188e-10	up
TRINITY_DN12022_c1_g5	5.77483	2.52978	7.12147e-05	up
TRINITY_DN12024_c2_g1	4.3836	2.13212	6.18729e-06	up
TRINITY_DN12024_c2_g2	3.86028	1.94871	0.0263666	up
TRINITY_DN12024_c3_g5	2.60553	1.38157	0.0104257	up
TRINITY_DN12025_c1_g2	2.85377	1.51287	0.00143864	up
TRINITY_DN12025_c2_g3	0.123364	-3.01901	7.54984e-07	down
TRINITY_DN12025_c2_g5	14.8467	3.89207	0.0277961	up
TRINITY_DN12026_c0_g1	2.47033	1.30471	0.000504206	up
TRINITY_DN12027_c4_g3	2.02058	1.01477	0.0117466	up
TRINITY_DN12028_c0_g1	2.24109	1.1642	0.00664648	up
TRINITY_DN12028_c1_g1	0.378781	-1.40057	0.000155508	down
TRINITY_DN12028_c2_g1	0.294531	-1.76351	1.41066e-05	down
TRINITY_DN12028_c2_g2	0.107303	-3.22024	5.54641e-05	down
TRINITY_DN12028_c3_g2	2.67539	1.41975	0.000256861	up
TRINITY_DN12028_c3_g3	0.387685	-1.36704	0.00110746	down
TRINITY_DN12028_c3_g5	551.419	9.10701	5.05036e-06	up
TRINITY_DN12029_c4_g7	0.150249	-2.73457	1.57467e-12	down
TRINITY_DN12029_c4_g9	0.141117	-2.82504	0.000131421	down
TRINITY_DN12030_c2_g2	0.173875	-2.52388	0.00091297	down
TRINITY_DN12030_c4_g2	2.05813	1.04133	0.00113778	up
TRINITY_DN12030_c4_g4	0.422786	-1.242	0.00107634	down
TRINITY_DN12030_c5_g1	0.392063	-1.35084	0.00019619	down
TRINITY_DN12033_c1_g3	0.410054	-1.28611	0.0410495	down
TRINITY_DN12033_c3_g2	24.3386	4.60517	0.00852151	up
TRINITY_DN12033_c3_g3	67.4111	6.07491	0.000211642	up
TRINITY_DN12033_c3_g4	3.35489	1.74627	0.0448429	up
TRINITY_DN12033_c4_g5	0.239523	-2.06176	0.00447767	down
TRINITY_DN12034_c0_g2	2.13911	1.09701	0.0052519	up
TRINITY_DN12034_c0_g4	2.37423	1.24746	0.00048389	up
TRINITY_DN12034_c0_g5	0.184602	-2.43751	0.0151167	down
TRINITY_DN12034_c0_g6	2.97243	1.57164	0.0405193	up
TRINITY_DN12035_c0_g1	2.11653	1.0817	0.012537	up
TRINITY_DN12036_c1_g1	0.379442	-1.39805	0.000236851	down
TRINITY_DN12038_c1_g1	0.317509	-1.65513	1.08692e-05	down
TRINITY_DN12038_c2_g1	0.167384	-2.57877	1.2894e-10	down
TRINITY_DN12038_c2_g2	3.56894	1.8355	2.79168e-06	up
TRINITY_DN12039_c3_g1	5.02167	2.32817	0.0475533	up
TRINITY_DN12040_c1_g1	0.212592	-2.23384	1.92339e-07	down
TRINITY_DN12040_c3_g1	0.273661	-1.86954	9.54631e-06	down
TRINITY_DN12040_c3_g10	0.301678	-1.72892	0.000104305	down
TRINITY_DN12040_c3_g14	8.04253	3.00765	0.000133311	up
TRINITY_DN12040_c3_g2	17.4744	4.12717	4.28174e-16	up
TRINITY_DN12040_c3_g3	78.3233	6.29137	3.96261e-19	up
TRINITY_DN12040_c3_g4	2.66857	1.41607	8.74891e-05	up
TRINITY_DN12040_c3_g6	2.63548	1.39806	0.000129632	up
TRINITY_DN12040_c3_g7	478.869	8.90349	1.78155e-37	up
TRINITY_DN12040_c3_g9	8.00478	3.00086	0.000454688	up
TRINITY_DN12042_c0_g1	0.245128	-2.02839	0.000106742	down
TRINITY_DN12042_c0_g3	0.427705	-1.22531	0.0498684	down
TRINITY_DN12044_c1_g1	2.07231	1.05124	0.00157442	up
TRINITY_DN12044_c3_g4	0.225723	-2.14737	3.742e-05	down
TRINITY_DN12044_c4_g3	0.153084	-2.70761	3.03399e-05	down
TRINITY_DN12044_c4_g4	0.376402	-1.40965	0.00725912	down
TRINITY_DN12044_c4_g6	0.117451	-3.08987	1.89079e-06	down
TRINITY_DN12044_c5_g2	0.206049	-2.27894	0.00148227	down
TRINITY_DN12045_c3_g1	2.31445	1.21067	0.0215586	up
TRINITY_DN12045_c5_g1	3.55039	1.82798	0.0370268	up
TRINITY_DN12045_c6_g1	140.078	7.13009	9.52867e-06	up
TRINITY_DN12045_c8_g3	0.375929	-1.41147	0.000265635	down
TRINITY_DN12047_c4_g1	4.1983	2.0698	0.0173531	up
TRINITY_DN12047_c5_g4	0.434013	-1.20419	0.0296762	down
TRINITY_DN12048_c1_g4	0.158406	-2.6583	2.08324e-07	down
TRINITY_DN12048_c1_g6	2.11717	1.08213	0.0039458	up
TRINITY_DN12049_c0_g1	0.354337	-1.49681	0.0454328	down
TRINITY_DN12049_c1_g1	7.55493	2.91742	3.49233e-09	up
TRINITY_DN12050_c2_g1	0.362218	-1.46507	0.00550627	down
TRINITY_DN12050_c3_g1	0.204527	-2.28964	0.000501676	down
TRINITY_DN12050_c4_g1	2.68544	1.42516	0.000870269	up
TRINITY_DN12050_c5_g1	4.12292	2.04367	2.18783e-05	up
TRINITY_DN12050_c5_g2	17.2155	4.10564	9.66444e-13	up
TRINITY_DN12050_c5_g4	2.53902	1.34427	0.0396605	up
TRINITY_DN12050_c5_g5	12.1412	3.60184	2.60249e-09	up
TRINITY_DN12050_c5_g6	0.056739	-4.13951	1.72595e-05	down
TRINITY_DN12051_c0_g1	2.74475	1.45667	0.000496665	up
TRINITY_DN12052_c1_g1	24.3202	4.60408	7.61414e-05	up
TRINITY_DN12052_c1_g2	92.0918	6.525	0.000555549	up
TRINITY_DN12052_c3_g1	9.37459	3.22876	2.28775e-09	up
TRINITY_DN12052_c3_g3	0.282995	-1.82115	1.97956e-06	down
TRINITY_DN12052_c3_g6	14.6472	3.87256	2.23915e-09	up
TRINITY_DN12052_c3_g7	11.0068	3.46033	0.00395704	up
TRINITY_DN12053_c0_g1	0.00996689	-6.64864	0.000114576	down
TRINITY_DN12053_c2_g1	0.421219	-1.24736	0.00845841	down
TRINITY_DN12053_c2_g2	14.904	3.89763	0.0284595	up
TRINITY_DN12054_c0_g4	7.15544	2.83904	5.93153e-11	up
TRINITY_DN12054_c1_g1	Inf	#VALUE!	0.0445632	up
TRINITY_DN12058_c4_g1	103.151	6.68861	6.08342e-07	up
TRINITY_DN12058_c4_g2	9.06414	3.18017	0.0294362	up
TRINITY_DN12058_c4_g3	Inf	#VALUE!	0.0442072	up
TRINITY_DN12061_c1_g4	0.339861	-1.55698	0.0283532	down
TRINITY_DN12061_c1_g5	7.35733	2.87918	0.0333029	up
TRINITY_DN12062_c0_g1	0.353006	-1.50223	0.0450725	down
TRINITY_DN12062_c2_g1	2.33976	1.22636	0.000965591	up
TRINITY_DN12062_c3_g1	0.267215	-1.90393	0.000336812	down
TRINITY_DN12062_c6_g1	2.40949	1.26873	0.000602136	up
TRINITY_DN12063_c0_g1	0.0125514	-6.31601	2.3543e-46	down
TRINITY_DN12063_c1_g2	0.298043	-1.74641	0.000117763	down
TRINITY_DN12063_c1_g3	3.28782	1.71713	7.35006e-06	up
TRINITY_DN12063_c1_g6	3.74456	1.9048	5.21085e-07	up
TRINITY_DN12063_c2_g1	Inf	#VALUE!	0.0450575	up
TRINITY_DN12064_c1_g1	0.301824	-1.72822	5.28566e-06	down
TRINITY_DN12064_c2_g1	3.76916	1.91424	0.000279783	up
TRINITY_DN12064_c4_g1	5.71132	2.51383	1.00109e-11	up
TRINITY_DN12064_c6_g1	0.230945	-2.11438	2.74572e-09	down
TRINITY_DN12064_c7_g1	0.479704	-1.05978	0.0382563	down
TRINITY_DN12064_c8_g2	7.72289	2.94914	1.51107e-06	up
TRINITY_DN12064_c8_g5	0.27037	-1.88699	0.00209689	down
TRINITY_DN12064_c8_g6	4.13126	2.04658	2.96855e-05	up
TRINITY_DN12064_c8_g7	2.46013	1.29873	0.0175809	up
TRINITY_DN12064_c8_g8	2.77272	1.4713	0.000375756	up
TRINITY_DN12065_c1_g3	4.16371	2.05787	1.15746e-07	up
TRINITY_DN12068_c0_g1	10.5887	3.40446	0.000534929	up
TRINITY_DN12068_c3_g1	4.25757	2.09003	0.0453892	up
TRINITY_DN12068_c7_g1	0.409916	-1.2866	0.000443155	down
TRINITY_DN12068_c7_g2	0.268891	-1.89491	0.0118157	down
TRINITY_DN12068_c7_g3	0.155069	-2.68902	1.21628e-05	down
TRINITY_DN12068_c7_g5	2.08593	1.06069	0.0265307	up
TRINITY_DN12069_c0_g1	0.28239	-1.82424	0.00756719	down
TRINITY_DN12069_c0_g2	0.182185	-2.45653	3.90891e-11	down
TRINITY_DN1207_c0_g2	2.07042	1.04992	0.0148535	up
TRINITY_DN12070_c1_g1	0.347771	-1.52379	0.0070215	down
TRINITY_DN12070_c1_g2	2.14397	1.10029	0.00474989	up
TRINITY_DN12070_c2_g1	0.293668	-1.76774	9.65071e-05	down
TRINITY_DN12070_c2_g2	2.73861	1.45344	0.000146246	up
TRINITY_DN12070_c7_g1	0.39581	-1.33712	1.6415e-05	down
TRINITY_DN12070_c7_g6	0.151916	-2.71866	6.46442e-07	down
TRINITY_DN12070_c8_g2	5.37754	2.42695	2.26885e-05	up
TRINITY_DN12071_c1_g1	84.8143	6.40624	1.6702e-07	up
TRINITY_DN12071_c3_g3	4.85998	2.28095	6.49298e-06	up
TRINITY_DN12072_c2_g2	0.270384	-1.88692	0.00813354	down
TRINITY_DN12072_c3_g1	6.6667	2.73697	0.000460691	up
TRINITY_DN12072_c4_g2	13.4564	3.75022	4.59235e-22	up
TRINITY_DN12073_c5_g10	0.00587071	-7.41225	2.3685e-09	down
TRINITY_DN12073_c5_g4	0.467543	-1.09683	0.0189758	down
TRINITY_DN12073_c5_g7	2.59818	1.3775	0.00129987	up
TRINITY_DN12074_c2_g1	0.394055	-1.34353	0.000117667	down
TRINITY_DN12074_c2_g2	0.304147	-1.71716	9.98604e-06	down
TRINITY_DN12074_c3_g2	5.69725	2.51027	3.03969e-05	up
TRINITY_DN12074_c4_g1	3.53806	1.82296	5.98379e-06	up
TRINITY_DN12074_c4_g3	8.73301	3.12648	4.99225e-10	up
TRINITY_DN12074_c4_g4	0.456019	-1.13283	0.0019152	down
TRINITY_DN12074_c4_g5	0.385393	-1.3756	0.00039273	down
TRINITY_DN12075_c1_g1	2.57607	1.36517	0.00569143	up
TRINITY_DN12076_c0_g1	0.315457	-1.66448	0.0333615	down
TRINITY_DN12076_c0_g2	0.137553	-2.86194	2.41114e-13	down
TRINITY_DN12077_c1_g1	21.6151	4.43397	4.32241e-05	up
TRINITY_DN12078_c1_g1	22.0752	4.46435	0.00705619	up
TRINITY_DN12078_c1_g2	Inf	#VALUE!	7.94056e-05	up
TRINITY_DN12078_c1_g3	Inf	#VALUE!	0.00313165	up
TRINITY_DN12079_c0_g4	0.197775	-2.33807	0.00247314	down
TRINITY_DN12079_c1_g1	2.37962	1.25073	0.00742269	up
TRINITY_DN12079_c1_g2	0.251287	-1.99259	1.03268e-05	down
TRINITY_DN12079_c1_g3	9.55241	3.25586	1.99871e-12	up
TRINITY_DN12079_c1_g4	3.8366	1.93983	2.39698e-06	up
TRINITY_DN12079_c1_g6	2.82051	1.49595	3.8689e-05	up
TRINITY_DN12081_c0_g1	10.9894	3.45804	5.79549e-05	up
TRINITY_DN12081_c2_g1	7.03577	2.81471	2.7642e-08	up
TRINITY_DN12081_c3_g4	3.32551	1.73358	0.000639257	up
TRINITY_DN12081_c3_g5	0.430883	-1.21463	0.000640513	down
TRINITY_DN12082_c0_g2	4.35363	2.12222	0.000512571	up
TRINITY_DN12083_c0_g1	4.18693	2.06589	0.000660699	up
TRINITY_DN12083_c1_g1	49.0642	5.6166	2.68653e-36	up
TRINITY_DN12083_c1_g3	5.74538	2.5224	4.63853e-05	up
TRINITY_DN12083_c1_g7	0.0739638	-3.75704	0.0227685	down
TRINITY_DN12084_c2_g1	5.8836	2.5567	0.000276923	up
TRINITY_DN12087_c2_g2	0.207598	-2.26814	0.00794396	down
TRINITY_DN12087_c5_g1	2.64472	1.40312	0.000641373	up
TRINITY_DN12087_c5_g4	0.472146	-1.0827	0.0141898	down
TRINITY_DN12087_c5_g5	0.13939	-2.8428	0.000195193	down
TRINITY_DN12087_c5_g6	0.365301	-1.45284	0.000100533	down
TRINITY_DN12087_c5_g8	0.234287	-2.09365	0.0249687	down
TRINITY_DN12088_c1_g1	0.474226	-1.07635	0.0455815	down
TRINITY_DN12088_c1_g2	6.6014	2.72277	0.000351995	up
TRINITY_DN12088_c1_g3	3.21225	1.68358	0.00565595	up
TRINITY_DN12088_c1_g4	0.369222	-1.43744	0.0428344	down
TRINITY_DN12089_c0_g1	14.9385	3.90096	9.52024e-16	up
TRINITY_DN12089_c0_g2	15.3233	3.93766	3.5928e-05	up
TRINITY_DN12089_c0_g3	3.15049	1.65558	1.09767e-05	up
TRINITY_DN12091_c3_g1	7.17051	2.84208	2.02581e-12	up
TRINITY_DN12091_c3_g2	4.54744	2.18506	0.021415	up
TRINITY_DN12091_c4_g1	2.16975	1.11753	0.00262339	up
TRINITY_DN12091_c5_g1	2.49759	1.32053	0.0253469	up
TRINITY_DN12091_c5_g2	8.46382	3.08131	7.14469e-07	up
TRINITY_DN12093_c2_g1	0.167943	-2.57395	0.00265882	down
TRINITY_DN12093_c2_g2	2.91579	1.54389	0.00552961	up
TRINITY_DN12093_c2_g3	0.148877	-2.74781	0.00932509	down
TRINITY_DN12094_c3_g1	8.83732	3.14361	1.13866e-09	up
TRINITY_DN12094_c3_g4	0.440442	-1.18297	0.00211121	down
TRINITY_DN12094_c4_g1	2.14305	1.09966	0.00890773	up
TRINITY_DN12095_c0_g1	24.5721	4.61895	1.84936e-20	up
TRINITY_DN12095_c1_g1	0.157312	-2.6683	0.000189192	down
TRINITY_DN12095_c3_g1	17.0244	4.08953	7.16235e-24	up
TRINITY_DN12095_c3_g2	8.44466	3.07804	4.14957e-08	up
TRINITY_DN12097_c1_g1	0	#NUM!	3.95927e-42	down
TRINITY_DN12097_c1_g2	0.200582	-2.31774	0.00265053	down
TRINITY_DN12097_c1_g3	0.00184542	-9.08184	3.1514e-56	down
TRINITY_DN12098_c4_g3	8.85399	3.14633	0.00451353	up
TRINITY_DN12098_c4_g4	0.172412	-2.53607	0.0219263	down
TRINITY_DN12098_c4_g5	12.0888	3.5956	2.37943e-11	up
TRINITY_DN12098_c4_g8	2.10752	1.07554	0.00591139	up
TRINITY_DN12100_c0_g1	0.28912	-1.79026	3.5535e-05	down
TRINITY_DN12100_c0_g2	0.3979	-1.32952	0.00265856	down
TRINITY_DN12102_c1_g1	0.0161842	-5.94927	7.10466e-16	down
TRINITY_DN12102_c1_g7	0.361135	-1.46939	0.0172628	down
TRINITY_DN12102_c1_g8	0.0175094	-5.83572	0.00790272	down
TRINITY_DN12103_c0_g1	396.554	8.63137	3.34615e-29	up
TRINITY_DN12104_c2_g3	9.17605	3.19787	0.030492	up
TRINITY_DN12105_c0_g2	4.67166	2.22394	3.90752e-05	up
TRINITY_DN12105_c0_g4	0.40843	-1.29184	0.00125844	down
TRINITY_DN12105_c0_g7	6.42863	2.68451	0.0167192	up
TRINITY_DN12105_c0_g8	0.213001	-2.23106	4.31467e-05	down
TRINITY_DN12107_c0_g2	0.348968	-1.51883	0.00191443	down
TRINITY_DN12107_c1_g2	68.8741	6.10589	0.00144553	up
TRINITY_DN12108_c3_g3	88.1907	6.46255	0.00219889	up
TRINITY_DN12110_c0_g2	67.0573	6.06732	7.95361e-07	up
TRINITY_DN12111_c0_g1	2.9179	1.54493	0.000582525	up
TRINITY_DN12112_c1_g1	3.68385	1.88121	2.79521e-06	up
TRINITY_DN12112_c2_g1	4.80934	2.26584	2.20652e-07	up
TRINITY_DN12112_c3_g1	0.498206	-1.00519	0.00667453	down
TRINITY_DN12112_c4_g3	0.324261	-1.62477	1.48929e-05	down
TRINITY_DN12114_c0_g1	3.43132	1.77876	0.000321915	up
TRINITY_DN12114_c2_g1	2.918	1.54498	0.0256073	up
TRINITY_DN12114_c2_g6	2.98498	1.57772	0.00105282	up
TRINITY_DN12115_c0_g2	0.41522	-1.26805	0.0462784	down
TRINITY_DN12116_c0_g1	3.1267	1.64464	5.44554e-05	up
TRINITY_DN12116_c1_g1	7.26698	2.86136	7.67244e-15	up
TRINITY_DN12116_c3_g3	0.144029	-2.79557	0.000924883	down
TRINITY_DN12116_c3_g5	0.0609344	-4.0366	1.81831e-18	down
TRINITY_DN12116_c3_g6	4.00595	2.00214	6.19747e-06	up
TRINITY_DN12117_c2_g1	0.00327097	-8.25606	1.33919e-76	down
TRINITY_DN12117_c2_g2	0.170242	-2.55434	8.52896e-10	down
TRINITY_DN12117_c2_g3	0.0956854	-3.38556	3.60994e-16	down
TRINITY_DN12117_c2_g4	0.051044	-4.29211	0.00542582	down
TRINITY_DN12118_c4_g2	4.65814	2.21975	3.68601e-07	up
TRINITY_DN12121_c0_g4	0.45047	-1.1505	0.00408617	down
TRINITY_DN12121_c0_g6	13.99	3.80632	3.88113e-14	up
TRINITY_DN12121_c0_g9	2.69364	1.42956	0.000368701	up
TRINITY_DN12121_c2_g1	172.241	7.42829	1.93191e-26	up
TRINITY_DN12123_c0_g1	0.190215	-2.39429	1.64826e-07	down
TRINITY_DN12123_c0_g2	0.207779	-2.26688	7.30149e-09	down
TRINITY_DN12124_c0_g1	3.24023	1.6961	0.00453191	up
TRINITY_DN12124_c1_g2	0.357482	-1.48406	0.000190464	down
TRINITY_DN12125_c0_g1	2.02053	1.01473	0.00638445	up
TRINITY_DN12125_c1_g1	3.43151	1.77884	8.931e-06	up
TRINITY_DN12126_c1_g1	3.49704	1.80613	5.73067e-05	up
TRINITY_DN12126_c3_g1	3.46378	1.79235	1.01577e-06	up
TRINITY_DN12126_c4_g1	12.6079	3.65625	5.43574e-11	up
TRINITY_DN12127_c2_g8	0.448145	-1.15796	0.0103467	down
TRINITY_DN12129_c0_g1	25.2858	4.66025	0.00917437	up
TRINITY_DN12129_c1_g2	0.250877	-1.99495	2.95943e-06	down
TRINITY_DN12129_c3_g2	6.42012	2.6826	0.000408418	up
TRINITY_DN12130_c0_g1	0.414399	-1.27091	0.0230029	down
TRINITY_DN12131_c0_g2	4.9491	2.30717	2.94477e-07	up
TRINITY_DN12131_c0_g3	4.24293	2.08506	0.0129956	up
TRINITY_DN12131_c0_g4	3.1429	1.6521	0.000348091	up
TRINITY_DN12131_c1_g3	3.54918	1.82748	1.79405e-05	up
TRINITY_DN12132_c0_g1	10.52	3.39507	3.81559e-05	up
TRINITY_DN12132_c0_g2	5.38062	2.42777	0.00457131	up
TRINITY_DN12132_c1_g1	0.138412	-2.85296	4.56516e-12	down
TRINITY_DN12132_c2_g3	0.454314	-1.13824	0.00352931	down
TRINITY_DN12132_c2_g5	0.270192	-1.88794	1.28758e-07	down
TRINITY_DN12132_c2_g6	8.46986	3.08234	9.42763e-12	up
TRINITY_DN12132_c2_g8	26.561	4.73124	0.0273302	up
TRINITY_DN12133_c3_g1	72.733	6.18454	0.00285599	up
TRINITY_DN12133_c4_g1	90.8884	6.50602	2.26986e-05	up
TRINITY_DN12134_c1_g1	0.171937	-2.54005	0.000738982	down
TRINITY_DN12134_c2_g2	2.13618	1.09503	0.00189269	up
TRINITY_DN12134_c3_g1	7.65979	2.9373	0.0243077	up
TRINITY_DN12135_c0_g3	2.75475	1.46192	0.000180209	up
TRINITY_DN12136_c0_g1	0.261709	-1.93397	0.000996832	down
TRINITY_DN12136_c0_g2	0.336686	-1.57052	0.00124475	down
TRINITY_DN12137_c0_g1	250.943	7.97122	1.09206e-31	up
TRINITY_DN12137_c0_g2	40.2207	5.32987	0.000793971	up
TRINITY_DN12137_c0_g3	32.4804	5.0215	1.29053e-06	up
TRINITY_DN12138_c2_g1	2.38679	1.25507	0.000441605	up
TRINITY_DN12139_c2_g1	0.203874	-2.29425	2.18943e-11	down
TRINITY_DN12140_c0_g1	0.263718	-1.92293	5.69833e-07	down
TRINITY_DN12140_c0_g2	0.343008	-1.54368	0.00125211	down
TRINITY_DN12140_c0_g3	0.412161	-1.27872	0.00459969	down
TRINITY_DN12141_c1_g1	16.6049	4.05353	2.63389e-07	up
TRINITY_DN12141_c2_g1	71.512	6.16011	2.4071e-15	up
TRINITY_DN12143_c1_g1	0.202006	-2.30753	1.20978e-05	down
TRINITY_DN12146_c0_g1	0.0863624	-3.53345	9.19053e-17	down
TRINITY_DN12146_c0_g2	0.403225	-1.31034	0.00301232	down
TRINITY_DN12146_c0_g3	2.7062	1.43627	0.00052941	up
TRINITY_DN12148_c0_g1	4.18889	2.06657	2.41792e-05	up
TRINITY_DN12148_c3_g1	2.78272	1.4765	0.000272439	up
TRINITY_DN12148_c5_g2	0.305981	-1.70848	4.67853e-05	down
TRINITY_DN12148_c5_g5	0.187195	-2.41739	0.00204955	down
TRINITY_DN12149_c0_g1	2.98039	1.5755	7.56907e-06	up
TRINITY_DN12149_c0_g4	2.36961	1.24465	0.0022233	up
TRINITY_DN12149_c0_g5	0.296864	-1.75213	0.000628015	down
TRINITY_DN12149_c0_g6	4.99135	2.31943	1.76032e-08	up
TRINITY_DN12150_c0_g1	22.0974	4.4658	0.0277715	up
TRINITY_DN12152_c0_g4	0.0891218	-3.48808	6.31285e-06	down
TRINITY_DN12154_c2_g3	36.2742	5.18087	1.93642e-11	up
TRINITY_DN12155_c4_g2	0.316017	-1.66193	2.80904e-05	down
TRINITY_DN12155_c4_g7	2.98822	1.57929	0.00641062	up
TRINITY_DN12156_c1_g1	0.207514	-2.26872	0.000248605	down
TRINITY_DN12156_c2_g1	2.64553	1.40356	0.000552626	up
TRINITY_DN12156_c3_g4	4.21715	2.07627	3.24173e-05	up
TRINITY_DN12156_c3_g7	0.0389425	-4.68251	2.38419e-06	down
TRINITY_DN12157_c1_g1	6.61825	2.72645	2.49884e-12	up
TRINITY_DN12157_c2_g1	9.07874	3.18249	0.008651	up
TRINITY_DN12157_c4_g1	5.57775	2.47968	8.29927e-09	up
TRINITY_DN12157_c5_g1	9.4808	3.24501	0.00270102	up
TRINITY_DN12157_c6_g1	25.8865	4.69413	1.39681e-15	up
TRINITY_DN12157_c6_g3	98.474	6.62167	1.23311e-09	up
TRINITY_DN12158_c1_g1	0.408845	-1.29037	0.00437397	down
TRINITY_DN12158_c2_g1	217.4	7.76421	1.06096e-07	up
TRINITY_DN12159_c3_g1	2.13674	1.09541	0.0101833	up
TRINITY_DN12159_c3_g2	0.468514	-1.09383	0.000512006	down
TRINITY_DN12159_c5_g1	4.45527	2.15551	4.08461e-06	up
TRINITY_DN12159_c6_g1	3.23505	1.69379	0.000366743	up
TRINITY_DN12159_c7_g2	7.55214	2.91689	1.15035e-05	up
TRINITY_DN12159_c8_g3	2.61364	1.38606	0.000320896	up
TRINITY_DN12160_c1_g1	Inf	#VALUE!	0.0291478	up
TRINITY_DN12160_c2_g1	80.3052	6.32742	2.80448e-20	up
TRINITY_DN12161_c1_g1	0.103596	-3.27096	2.73838e-06	down
TRINITY_DN12161_c1_g3	0.427911	-1.22462	0.0192473	down
TRINITY_DN12161_c1_g4	0.322805	-1.63126	0.000295884	down
TRINITY_DN12161_c1_g6	0.331324	-1.59369	0.00351793	down
TRINITY_DN12162_c1_g1	9.89822	3.30717	2.68703e-09	up
TRINITY_DN12162_c2_g1	2.26506	1.17955	0.000873586	up
TRINITY_DN12162_c3_g9	4.24073	2.08431	0.0007162	up
TRINITY_DN12163_c0_g1	0.343165	-1.54303	0.000336776	down
TRINITY_DN12163_c0_g2	0.330653	-1.59661	0.000861882	down
TRINITY_DN12165_c0_g1	0.205306	-2.28415	1.47275e-05	down
TRINITY_DN12165_c0_g2	6.93719	2.79435	0.00162008	up
TRINITY_DN12166_c0_g1	3.04831	1.60801	0.000399658	up
TRINITY_DN12166_c1_g1	2.62357	1.39153	0.000518379	up
TRINITY_DN12166_c1_g2	4.54276	2.18357	0.0302497	up
TRINITY_DN12167_c0_g1	9.55309	3.25597	2.52854e-07	up
TRINITY_DN12169_c3_g3	0.130486	-2.93803	0.00854385	down
TRINITY_DN12169_c3_g4	0.377919	-1.40385	0.00118889	down
TRINITY_DN12169_c4_g1	3.64395	1.8655	0.000272069	up
TRINITY_DN12170_c2_g1	0.243249	-2.03949	1.59409e-05	down
TRINITY_DN12170_c3_g1	0.243738	-2.0366	0.0401229	down
TRINITY_DN12170_c3_g7	0.410874	-1.28323	0.00149329	down
TRINITY_DN12170_c3_g8	0.380344	-1.39462	0.00883685	down
TRINITY_DN12171_c19_g1	4.49835	2.1694	1.99269e-08	up
TRINITY_DN12172_c0_g1	6.51426	2.7036	0.000601913	up
TRINITY_DN12172_c0_g2	14.7311	3.8808	6.23694e-08	up
TRINITY_DN12172_c0_g3	20.3784	4.34897	0.00248953	up
TRINITY_DN12173_c2_g2	0.319269	-1.64716	0.0436315	down
TRINITY_DN12173_c3_g1	3.37889	1.75655	2.82457e-06	up
TRINITY_DN12174_c0_g2	2.79096	1.48076	8.78564e-05	up
TRINITY_DN12174_c0_g3	4.02515	2.00904	0.000122179	up
TRINITY_DN12177_c0_g1	0.218481	-2.19442	3.82494e-06	down
TRINITY_DN12177_c2_g1	2.04191	1.02992	0.0197269	up
TRINITY_DN12177_c3_g2	8.0445	3.008	6.36273e-13	up
TRINITY_DN12179_c1_g1	6.46672	2.69303	0.000801521	up
TRINITY_DN12179_c1_g5	2.24292	1.16538	0.00632491	up
TRINITY_DN12179_c1_g7	3.05144	1.60949	0.0378772	up
TRINITY_DN12180_c3_g7	0.380361	-1.39456	0.0102172	down
TRINITY_DN12180_c4_g1	0.164001	-2.60823	0.000140366	down
TRINITY_DN12180_c4_g2	2.28904	1.19474	0.00111927	up
TRINITY_DN12180_c5_g1	5.02852	2.33013	5.30427e-05	up
TRINITY_DN12180_c5_g2	7.91084	2.98383	0.00114193	up
TRINITY_DN12180_c5_g3	31.9	4.99549	6.41024e-09	up
TRINITY_DN12180_c5_g5	2.79683	1.48379	0.00581534	up
TRINITY_DN12182_c2_g1	0.094511	-3.40337	0.0185181	down
TRINITY_DN12182_c3_g1	0.444494	-1.16977	0.000284673	down
TRINITY_DN12182_c4_g1	0.021039	-5.57079	3.01682e-11	down
TRINITY_DN12183_c4_g1	0.400631	-1.31965	0.0142186	down
TRINITY_DN12183_c4_g3	0.435325	-1.19984	0.0128137	down
TRINITY_DN12183_c4_g4	0.281365	-1.82949	3.52852e-05	down
TRINITY_DN12183_c5_g2	0.0119274	-6.38958	1.84688e-34	down
TRINITY_DN12183_c5_g3	0.0118119	-6.40362	2.70325e-28	down
TRINITY_DN12183_c5_g5	5.06864	2.3416	6.58612e-08	up
TRINITY_DN12183_c6_g1	2.57708	1.36574	0.00133704	up
TRINITY_DN12184_c7_g1	6.53364	2.70789	0.0182641	up
TRINITY_DN12185_c0_g1	0.419996	-1.25155	0.000788492	down
TRINITY_DN12185_c0_g3	3.87438	1.95397	1.79349e-07	up
TRINITY_DN12187_c0_g1	0.206772	-2.27389	0.0158849	down
TRINITY_DN12187_c0_g2	0.221567	-2.17418	0.00969895	down
TRINITY_DN12187_c1_g2	0.333109	-1.58593	6.35238e-05	down
TRINITY_DN12187_c1_g4	3.72119	1.89576	0.000163265	up
TRINITY_DN12187_c1_g7	4.5003	2.17002	0.0274989	up
TRINITY_DN12189_c3_g1	0.013016	-6.26357	0.000116508	down
TRINITY_DN12189_c6_g10	2.35108	1.23332	0.00332291	up
TRINITY_DN12189_c6_g12	0.337384	-1.56753	0.00905044	down
TRINITY_DN12189_c6_g9	2.94215	1.55687	0.00985497	up
TRINITY_DN12189_c8_g1	3.2954	1.72045	0.00481617	up
TRINITY_DN12191_c0_g1	0.377039	-1.40721	0.00886386	down
TRINITY_DN12191_c1_g1	0.0330009	-4.92135	1.6074e-11	down
TRINITY_DN12192_c0_g1	2.25597	1.17375	0.00342423	up
TRINITY_DN12192_c1_g1	2.64207	1.40167	0.00375272	up
TRINITY_DN12192_c2_g1	0.0376544	-4.73104	0.00072092	down
TRINITY_DN12192_c2_g2	6.92247	2.79129	6.60886e-12	up
TRINITY_DN12192_c3_g1	7.29373	2.86666	6.53553e-11	up
TRINITY_DN12192_c3_g2	0.149831	-2.73859	2.63144e-11	down
TRINITY_DN12192_c3_g3	0.383769	-1.38169	0.0174675	down
TRINITY_DN12192_c5_g1	0.0286247	-5.1266	4.95125e-08	down
TRINITY_DN12192_c5_g3	2.14735	1.10256	0.00110888	up
TRINITY_DN12193_c0_g1	2.22324	1.15266	0.00719749	up
TRINITY_DN12193_c1_g1	5.58416	2.48134	9.25594e-06	up
TRINITY_DN12193_c2_g1	3.53336	1.82104	1.76421e-06	up
TRINITY_DN12193_c2_g2	0.300133	-1.73632	0.00981509	down
TRINITY_DN12193_c2_g4	55.2684	5.78838	0.000302883	up
TRINITY_DN12193_c2_g5	9.97435	3.31822	1.50497e-10	up
TRINITY_DN12193_c2_g6	0.351824	-1.50707	7.21059e-05	down
TRINITY_DN12194_c6_g1	0.399235	-1.32469	0.000339314	down
TRINITY_DN12194_c6_g3	69.8868	6.12695	1.24362e-28	up
TRINITY_DN12194_c6_g7	0.444379	-1.17014	0.00295897	down
TRINITY_DN12195_c1_g1	0.491067	-1.02601	0.00416734	down
TRINITY_DN12195_c2_g1	0.0908339	-3.46063	1.78871e-06	down
TRINITY_DN12196_c1_g2	0.0313817	-4.99393	0.010032	down
TRINITY_DN12199_c1_g4	2.39759	1.26158	0.00127825	up
TRINITY_DN12200_c0_g1	0.39927	-1.32456	0.00505533	down
TRINITY_DN12200_c1_g1	12.5342	3.6478	4.68364e-20	up
TRINITY_DN12200_c1_g2	3.77379	1.91601	1.84079e-05	up
TRINITY_DN12200_c1_g3	2.37733	1.24934	0.00174008	up
TRINITY_DN12200_c1_g4	Inf	#VALUE!	8.71932e-07	up
TRINITY_DN12200_c1_g6	600.702	9.23051	2.49519e-93	up
TRINITY_DN12202_c0_g3	8.97437	3.16581	1.68527e-05	up
TRINITY_DN12202_c0_g4	0.294267	-1.7648	0.000127733	down
TRINITY_DN12202_c0_g5	2.0884	1.0624	0.0262218	up
TRINITY_DN12202_c0_g6	0.113142	-3.1438	1.79035e-05	down
TRINITY_DN12202_c0_g7	9.95505	3.31543	2.29007e-05	up
TRINITY_DN12203_c0_g1	16.2647	4.02368	7.17998e-10	up
TRINITY_DN12203_c0_g2	3.58893	1.84356	1.92646e-05	up
TRINITY_DN12204_c2_g1	0.156824	-2.67278	0.00116375	down
TRINITY_DN12204_c3_g1	4.24174	2.08466	0.0409912	up
TRINITY_DN12204_c4_g1	0.304955	-1.71333	0.0223122	down
TRINITY_DN12204_c4_g5	0.403715	-1.30859	0.010853	down
TRINITY_DN12204_c5_g1	0.354475	-1.49624	3.08101e-05	down
TRINITY_DN12205_c2_g1	0.208513	-2.26179	2.00518e-08	down
TRINITY_DN12205_c3_g1	0.132758	-2.91313	2.01946e-07	down
TRINITY_DN12205_c4_g1	0.485005	-1.04393	0.0298136	down
TRINITY_DN12205_c4_g3	5.36537	2.42368	1.15048e-10	up
TRINITY_DN12205_c5_g1	4199.63	12.036	2.01915e-20	up
TRINITY_DN12205_c5_g2	2282.89	11.1566	5.23841e-17	up
TRINITY_DN12205_c5_g3	Inf	#VALUE!	1.229e-10	up
TRINITY_DN12205_c7_g1	Inf	#VALUE!	1.07379e-10	up
TRINITY_DN12206_c2_g1	40.3371	5.33403	8.23098e-09	up
TRINITY_DN12206_c2_g2	1407.54	10.459	4.90252e-16	up
TRINITY_DN12206_c2_g4	17.3063	4.11322	5.08454e-08	up
TRINITY_DN12206_c3_g1	14.7588	3.8835	2.24301e-09	up
TRINITY_DN12206_c3_g3	7.31664	2.87118	3.97853e-07	up
TRINITY_DN12206_c4_g1	0.402463	-1.31307	0.0337428	down
TRINITY_DN12206_c4_g2	4.24322	2.08516	2.06011e-07	up
TRINITY_DN12206_c4_g3	8.83636	3.14345	0.000344673	up
TRINITY_DN12206_c4_g5	12.9807	3.6983	0.0229253	up
TRINITY_DN12207_c3_g2	73.214	6.19405	0.00488285	up
TRINITY_DN12208_c1_g1	13.1805	3.72034	0.00089838	up
TRINITY_DN12208_c1_g2	19.0298	4.25019	2.70248e-18	up
TRINITY_DN12209_c4_g1	0.00759986	-7.03981	2.78702e-54	down
TRINITY_DN12209_c4_g3	0.0034181	-8.19259	1.43119e-62	down
TRINITY_DN12210_c0_g2	2.40951	1.26874	0.000192363	up
TRINITY_DN12210_c0_g5	0.435835	-1.19815	0.00302205	down
TRINITY_DN12211_c3_g1	3.8206	1.9338	0.00388152	up
[truncated: 1,592 more rows]
